# Supplementary material for: Effect of intercropping on soil microbial diversity and community network
Source: Front Microbiol. 2025 Nov 25;16:1588559. doi: 10.3389/fmicb.2025.1588559 (PMC12685828; doi:10.3389/fmicb.2025.1588559)
Supplement: Supplementary file 2 [file Table_1.xlsx]

## Sheet: LDA for different soil sampling
LDA for different soil sampling (NR, bulk; R, rhizosphe soil)
Comparison	Taxa	Method	Group	LDA	P.unadj	P.adj	Significance
NR - R	k__Bacteria|p__Pseudomonadota|c__Gammaproteobacteria	LEfSe	NR	4.81805930853379	0.0023158069098906	0.0023158069098906	**
NR - R	k__Bacteria|p__Pseudomonadota	LEfSe	NR	4.79134954789115	0.0151693994140454	0.0151693994140454	*
NR - R	k__Bacteria|p__Pseudomonadota|c__Gammaproteobacteria|o__Burkholderiales	LEfSe	NR	4.77965850979883	0.00918974209487553	0.00918974209487553	**
NR - R	k__Bacteria|p__Pseudomonadota|c__Gammaproteobacteria|o__Burkholderiales|f__Comamonadaceae|g__Roseateles	LEfSe	NR	4.74491587942182	0.0151693994140454	0.0151693994140454	*
NR - R	k__Bacteria|p__Pseudomonadota|c__Gammaproteobacteria|o__Burkholderiales|f__Comamonadaceae	LEfSe	NR	4.72899918069007	0.0305102085804404	0.0305102085804404	*
NR - R	k__Bacteria|p__Acidobacteriota	LEfSe	R	4.61367636807552	0.0023158069098906	0.0023158069098906	**
NR - R	k__Bacteria|p__Acidobacteriota|c__Vicinamibacteria	LEfSe	R	4.33147610750772	0.00410705384763865	0.00410705384763865	**
NR - R	k__Bacteria|p__Acidobacteriota|c__Vicinamibacteria|o__Vicinamibacterales	LEfSe	R	4.32680691568131	0.0023158069098906	0.0023158069098906	**
NR - R	k__Bacteria|p__Pseudomonadota|c__Alphaproteobacteria|o__Hyphomicrobiales	LEfSe	NR	4.1408731064156	0.0243409200439916	0.0243409200439916	*
NR - R	k__Bacteria|p__Pseudomonadota|c__Alphaproteobacteria|o__Hyphomicrobiales|f__Rhizobiaceae	LEfSe	NR	4.1378224207798	0.00918974209487553	0.00918974209487553	**
NR - R	k__Bacteria|p__Acidobacteriota|c__Blastocatellia	LEfSe	R	4.12479352838762	0.00707664501056982	0.00707664501056982	**
NR - R	k__Bacteria|p__Pseudomonadota|c__Gammaproteobacteria|o__Pseudomonadales	LEfSe	NR	4.10042694269228	0.0118489409283475	0.0118489409283475	*
NR - R	k__Bacteria|p__Pseudomonadota|c__Gammaproteobacteria|o__Burkholderiales|f__Burkholderiaceae	LEfSe	NR	4.05475803673465	0.0151693994140454	0.0151693994140454	*
NR - R	k__Bacteria|p__Pseudomonadota|c__Gammaproteobacteria|o__Burkholderiales|f__Burkholderiaceae|g__Ralstonia	LEfSe	NR	4.05343313136162	0.0151693994140454	0.0151693994140454	*
NR - R	k__Bacteria|p__Pseudomonadota|c__Alphaproteobacteria|o__Sphingomonadales|f__Sphingomonadaceae|g__Sphingomonas	LEfSe	R	4.0077400192968	0.0469447269784818	0.0469447269784818	*
NR - R	k__Bacteria|p__Pseudomonadota|c__Alphaproteobacteria|o__Hyphomicrobiales|f__Rhizobiaceae|g__Brucella	LEfSe	NR	3.96886004651299	0.00918974209487553	0.00918974209487553	**
NR - R	k__Bacteria|p__Bacteroidota|c__Bacteroidia|o__Chitinophagales|f__Chitinophagaceae|g__Vibrionimonas	LEfSe	NR	3.96264631436045	0.0305102085804404	0.0305102085804404	*
NR - R	k__Bacteria|p__Acidobacteriota|c__Vicinamibacteria|o__Vicinamibacterales|f__Vicinamibacteraceae	LEfSe	R	3.83854494801256	0.0379772035555273	0.0379772035555273	*
NR - R	k__Bacteria|p__Pseudomonadota|c__Gammaproteobacteria|o__Pseudomonadales|f__Moraxellaceae	LEfSe	NR	3.81192007693828	0.0192833699862695	0.0192833699862695	*
NR - R	k__Bacteria|p__Pseudomonadota|c__Gammaproteobacteria|o__Pseudomonadales|f__Moraxellaceae|g__Acinetobacter	LEfSe	NR	3.80723422370683	0.0192833699862695	0.0192833699862695	*
NR - R	k__Bacteria|p__Pseudomonadota|c__Gammaproteobacteria|o__Pseudomonadales|f__Pseudomonadaceae|g__Pseudomonas	LEfSe	NR	3.80573879894315	0.0118489409283475	0.0118489409283475	*
NR - R	k__Bacteria|p__Pseudomonadota|c__Gammaproteobacteria|o__Pseudomonadales|f__Pseudomonadaceae	LEfSe	NR	3.79179158480536	0.0192833699862695	0.0192833699862695	*
NR - R	k__Bacteria|p__Acidobacteriota|c__Blastocatellia|o__Pyrinomonadales	LEfSe	R	3.76661867537213	0.0192833699862695	0.0192833699862695	*
NR - R	k__Bacteria|p__Acidobacteriota|c__Blastocatellia|o__Pyrinomonadales|f__Pyrinomonadaceae	LEfSe	R	3.76661867537213	0.0192833699862695	0.0192833699862695	*
NR - R	k__Bacteria|p__Bacillota|c__Bacilli|o__Lactobacillales	LEfSe	NR	3.75035062005628	0.0151693994140454	0.0151693994140454	*
NR - R	k__Bacteria|p__Acidobacteriota|c__Blastocatellia|o__Blastocatellales	LEfSe	R	3.75024529457944	0.0469447269784818	0.0469447269784818	*
NR - R	k__Bacteria|p__Acidobacteriota|c__Blastocatellia|o__Blastocatellales|f__Blastocatellaceae	LEfSe	R	3.75024529457944	0.0469447269784818	0.0469447269784818	*
NR - R	k__Bacteria|p__Bacillota|c__Bacilli|o__Lactobacillales|f__Lactobacillaceae	LEfSe	NR	3.73532853860107	0.0192833699862695	0.0192833699862695	*
NR - R	k__Bacteria|p__Bacteroidota|c__Bacteroidia|o__Cytophagales	LEfSe	R	3.71665177136574	0.0379772035555273	0.0379772035555273	*
NR - R	k__Bacteria|p__Pseudomonadota|c__Alphaproteobacteria|o__Hyphomicrobiales|f__Rhizobiaceae|g__Agrobacterium	LEfSe	NR	3.66280122464364	0.0379772035555273	0.0379772035555273	*
NR - R	k__Bacteria|p__Bacillota|c__Bacilli|o__Lactobacillales|f__Lactobacillaceae|g__Lactobacillus	LEfSe	NR	3.6098796653094	0.0192833699862695	0.0192833699862695	*
NR - R	k__Bacteria|p__Bacteroidota|c__Bacteroidia|o__Cytophagales|f__Microscillaceae	LEfSe	R	3.46096423135202	0.0305102085804404	0.0305102085804404	*
NR - R	k__Bacteria|p__Acidobacteriota|c__Holophagae	LEfSe	R	3.36341909497795	0.0243409200439916	0.0243409200439916	*
NR - R	k__Bacteria|p__Acidobacteriota|c__Holophagae|o__Subgroup 7	LEfSe	R	3.3629581942213	0.0243409200439916	0.0243409200439916	*
NR - R	k__Bacteria|p__Bacillota|c__Bacilli|o__Lactobacillales|f__Lactobacillaceae|g__Lactobacillus|s__Lactobacillus intestinalis	LEfSe	NR	3.3455628501241	0.0192210672532648	0.0192210672532648	*
NR - R	k__Bacteria|p__Chloroflexota|c__Anaerolineae|o__Aggregatilineales	LEfSe	R	3.32513970477242	0.0305102085804404	0.0305102085804404	*
NR - R	k__Bacteria|p__Acidobacteriota|c__Acidobacteriae	LEfSe	R	3.27233662813963	0.0192833699862695	0.0192833699862695	*
NR - R	k__Bacteria|p__Actinomycetota|c__Actinobacteria|o__Propionibacteriales|f__Nocardioidaceae	LEfSe	R	3.26863631623761	0.0379772035555273	0.0379772035555273	*
NR - R	k__Bacteria|p__Chloroflexota|c__Anaerolineae|o__Aggregatilineales|f__A4b	LEfSe	R	3.22845130471121	0.00918974209487553	0.00918974209487553	**
NR - R	k__Bacteria|p__Acidobacteriota|c__Acidobacteriae|o__Bryobacterales	LEfSe	R	3.21066593431363	0.0243409200439916	0.0243409200439916	*
NR - R	k__Bacteria|p__Acidobacteriota|c__Acidobacteriae|o__Bryobacterales|f__Bryobacteraceae	LEfSe	R	3.21066593431363	0.0243409200439916	0.0243409200439916	*
NR - R	k__Bacteria|p__Acidobacteriota|c__Acidobacteriae|o__Bryobacterales|f__Bryobacteraceae|g__Bryobacter	LEfSe	R	3.2097022571946	0.0151693994140454	0.0151693994140454	*
NR - R	k__Bacteria|p__Bacteroidota|c__Bacteroidia|o__Sphingobacteriales	LEfSe	R	3.10584038297689	0.0305102085804404	0.0305102085804404	*
NR - R	k__Bacteria|p__Acidobacteriota|c__Thermoanaerobaculia	LEfSe	R	3.08973492138489	0.0151693994140454	0.0151693994140454	*
NR - R	k__Bacteria|p__Acidobacteriota|c__Thermoanaerobaculia|o__Thermoanaerobaculales	LEfSe	R	3.08973492138489	0.0151693994140454	0.0151693994140454	*
NR - R	k__Bacteria|p__Acidobacteriota|c__Thermoanaerobaculia|o__Thermoanaerobaculales|f__Thermoanaerobaculaceae	LEfSe	R	3.08973492138489	0.0151693994140454	0.0151693994140454	*
NR - R	k__Bacteria|p__Acidobacteriota|c__Thermoanaerobaculia|o__Thermoanaerobaculales|f__Thermoanaerobaculaceae|g__Subgroup 10	LEfSe	R	3.08973492138489	0.0151693994140454	0.0151693994140454	*
NR - R	k__Bacteria|p__Pseudomonadota|c__Gammaproteobacteria|o__Burkholderiales|f__SC-I-84	LEfSe	R	3.07633762095265	0.0118489409283475	0.0118489409283475	*
NR - R	k__Bacteria|p__Bacteroidota|c__Bacteroidia|o__Chitinophagales|f__Chitinophagaceae|g__Terrimonas	LEfSe	R	2.98534159821268	0.0469447269784818	0.0469447269784818	*
NR - R	k__Bacteria|p__Actinomycetota|c__Actinobacteria|o__Propionibacteriales|f__Nocardioidaceae|g__Aeromicrobium	LEfSe	R	2.95507642568722	0.0151693994140454	0.0151693994140454	*
NR - R	k__Bacteria|p__Pseudomonadota|c__Gammaproteobacteria|o__Burkholderiales|f__Comamonadaceae|g__Ramlibacter	LEfSe	R	2.93518239666152	0.0379772035555273	0.0379772035555273	*
NR - R	k__Bacteria|p__Pseudomonadota|c__Gammaproteobacteria|o__Lysobacterales|f__Lysobacteraceae|g__Lysobacter|s__Lysobacter sp. RHLT3-4	LEfSe	R	2.93414917647746	0.0151693994140454	0.0151693994140454	*
NR - R	k__Bacteria|p__Patescibacteria	LEfSe	R	2.90256660655293	0.0151693994140454	0.0151693994140454	*
NR - R	k__Bacteria|p__Pseudomonadota|c__Gammaproteobacteria|o__Burkholderiales|f__Nitrosomonadaceae|g__Ellin6067	LEfSe	R	2.88721658890851	0.0469447269784818	0.0469447269784818	*
NR - R	k__Bacteria|p__Pseudomonadota|c__Alphaproteobacteria|o__Hyphomicrobiales|f__Devosiaceae	LEfSe	R	2.88438038702344	0.0243409200439916	0.0243409200439916	*
NR - R	k__Bacteria|p__Pseudomonadota|c__Alphaproteobacteria|o__Hyphomicrobiales|f__Beijerinckiaceae|g__Methylobacterium	LEfSe	NR	2.84706681588666	0.0192833699862695	0.0192833699862695	*
NR - R	k__Bacteria|p__Acidobacteriota|c__Blastocatellia|o__Pyrinomonadales|f__Pyrinomonadaceae|g__RB41	LEfSe	R	2.82492658718846	0.00918974209487553	0.00918974209487553	**
NR - R	k__Bacteria|p__Patescibacteria|c__Saccharimonadia	LEfSe	R	2.81196121757904	0.0243409200439916	0.0243409200439916	*
NR - R	k__Bacteria|p__Patescibacteria|c__Saccharimonadia|o__Saccharimonadales	LEfSe	R	2.81196121757904	0.0243409200439916	0.0243409200439916	*
NR - R	k__Bacteria|p__Acidobacteriota|c__Blastocatellia|o__DS-100	LEfSe	R	2.80296574303097	0.0243409200439916	0.0243409200439916	*
NR - R	k__Bacteria|p__Bacteroidota|c__Bacteroidia|o__Chitinophagales|f__Saprospiraceae|g__Incertae Sedis|s__uncultured Haliscomenobacter sp.	LEfSe	R	2.79530339808444	0.00918974209487553	0.00918974209487553	**
NR - R	k__Bacteria|p__Bacteroidota|c__Bacteroidia|o__Cytophagales|f__Microscillaceae|g__Ohtaekwangia	LEfSe	R	2.7753031320788	0.00126842828287172	0.00126842828287172	**
NR - R	k__Bacteria|p__Acidobacteriota|c__Blastocatellia|o__Blastocatellales|f__Blastocatellaceae|g__Aridibacter	LEfSe	R	2.73843161560145	0.0118489409283475	0.0118489409283475	*
NR - R	k__Bacteria|p__Pseudomonadota|c__Alphaproteobacteria|o__Dongiales	LEfSe	R	2.73671076077313	0.00707664501056982	0.00707664501056982	**
NR - R	k__Bacteria|p__Pseudomonadota|c__Alphaproteobacteria|o__Dongiales|f__Dongiaceae	LEfSe	R	2.73671076077313	0.00707664501056982	0.00707664501056982	**
NR - R	k__Bacteria|p__Pseudomonadota|c__Alphaproteobacteria|o__Dongiales|f__Dongiaceae|g__Dongia	LEfSe	R	2.73671076077313	0.00707664501056982	0.00707664501056982	**
NR - R	k__Bacteria|p__Chloroflexota|c__OLB14	LEfSe	R	2.72144614897962	0.0379772035555273	0.0379772035555273	*
NR - R	k__Bacteria|p__Pseudomonadota|c__Alphaproteobacteria|o__Hyphomicrobiales|f__Devosiaceae|g__Devosia	LEfSe	R	2.7151004118855	0.0379772035555273	0.0379772035555273	*
NR - R	k__Bacteria|p__Pseudomonadota|c__Gammaproteobacteria|o__CCD24	LEfSe	R	2.71192950637059	0.0305102085804404	0.0305102085804404	*
NR - R	k__Bacteria|p__Bacteroidota|c__Bacteroidia|o__Chitinophagales|f__Chitinophagaceae|g__Ferruginibacter	LEfSe	R	2.67925465384965	0.00707664501056982	0.00707664501056982	**
NR - R	k__Bacteria|p__Cyanobacteriota|c__Vampirivibrionia	LEfSe	NR	2.6742278576311	0.0017201435751819	0.0017201435751819	**
NR - R	k__Bacteria|p__Cyanobacteriota|c__Vampirivibrionia|o__Obscuribacterales	LEfSe	NR	2.65246027675534	0.00541053385608486	0.00541053385608486	**
NR - R	k__Bacteria|p__Cyanobacteriota|c__Vampirivibrionia|o__Obscuribacterales|f__Obscuribacteraceae	LEfSe	NR	2.65246027675534	0.00541053385608486	0.00541053385608486	**
NR - R	k__Bacteria|p__Chloroflexota|c__Chloroflexia|o__Chloroflexales|f__Roseiflexaceae	LEfSe	R	2.63822944022565	0.0118489409283475	0.0118489409283475	*
NR - R	k__Bacteria|p__Actinomycetota|c__Actinobacteria|o__Kineosporiales	LEfSe	R	2.62374296004272	0.0468311020497104	0.0468311020497104	*
NR - R	k__Bacteria|p__Actinomycetota|c__Actinobacteria|o__Kineosporiales|f__Kineosporiaceae	LEfSe	R	2.62374296004272	0.0468311020497104	0.0468311020497104	*
NR - R	k__Bacteria|p__Actinomycetota|c__Acidimicrobiia|o__Acidimicrobiales|f__Acidimicrobiaceae|g__Incertae Sedis|s__uncultured Acidimicrobiia bacterium	LEfSe	R	2.6187858053204	0.0304244616925634	0.0304244616925634	*
NR - R	k__Bacteria|p__Actinomycetota|c__Actinobacteria|o__Kineosporiales|f__Kineosporiaceae|g__Thalassiella	LEfSe	R	2.57963666582208	0.0304244616925634	0.0304244616925634	*
NR - R	k__Bacteria|p__Pseudomonadota|c__Gammaproteobacteria|o__Lysobacterales|f__Rhodanobacteraceae|g__Ahniella	LEfSe	R	2.55963510159661	0.0118489409283475	0.0118489409283475	*
NR - R	k__Bacteria|p__Chloroflexota|c__Ktedonobacteria|o__C0119	LEfSe	R	2.51876003263671	0.00707664501056982	0.00707664501056982	**
NR - R	k__Bacteria|p__Chloroflexota|c__Ktedonobacteria	LEfSe	R	2.51267516281894	0.00707664501056982	0.00707664501056982	**
NR - R	k__Bacteria|p__Pseudomonadota|c__Gammaproteobacteria|o__Burkholderiales|f__Comamonadaceae|g__Variovorax	LEfSe	R	2.45050480660531	0.0192210672532648	0.0192210672532648	*
NR - R	k__Bacteria|p__Chloroflexota|c__Anaerolineae|o__Aggregatilineales|f__A4b|g__Incertae Sedis|s__metagenome	LEfSe	R	2.44347607994819	0.0242674870961072	0.0242674870961072	*
NR - R	k__Bacteria|p__Bacteroidota|c__Bacteroidia|o__Sphingobacteriales|f__AKYH767	LEfSe	R	2.44312082463267	0.0468311020497104	0.0468311020497104	*
NR - R	k__Bacteria|p__Acidobacteriota|c__Vicinamibacteria|o__Vicinamibacterales|f__Incertae Sedis|g__Incertae Sedis|s__uncultured microorganism	LEfSe	R	2.42797777698801	0.0017201435751819	0.0017201435751819	**
NR - R	k__Bacteria|p__Bacteroidota|c__Bacteroidia|o__Sphingobacteriales|f__Sphingobacteriaceae|g__Incertae Sedis|s__Pedobacter sp.	LEfSe	R	2.38496695709819	0.00307988900909387	0.00307988900909387	**
NR - R	k__Bacteria|p__Actinomycetota|c__Actinobacteria|o__Micrococcales|f__Micrococcaceae|g__Arthrobacter	LEfSe	R	2.36886588770639	0.0118489409283475	0.0118489409283475	*
NR - R	k__Bacteria|p__Acidobacteriota|c__Vicinamibacteria|o__Vicinamibacterales|f__Incertae Sedis|g__Incertae Sedis|s__unidentified	LEfSe	R	2.35546976581595	0.000928533422466157	0.000928533422466157	***
NR - R	k__Bacteria|p__Pseudomonadota|c__Alphaproteobacteria|o__Hyphomicrobiales|f__Hyphomicrobiaceae	LEfSe	R	2.31885499965186	0.0379772035555273	0.0379772035555273	*
NR - R	k__Bacteria|p__Bacteroidota|c__Bacteroidia|o__Chitinophagales|f__Chitinophagaceae|g__Flavitalea	LEfSe	R	2.29575434718304	0.0192833699862695	0.0192833699862695	*
NR - R	k__Bacteria|p__Pseudomonadota|c__Gammaproteobacteria|o__Enterobacterales|f__Yersiniaceae|g__Serratia	LEfSe	NR	2.24323409359487	0.00848290239309512	0.00848290239309512	**
NR - R	k__Bacteria|p__Patescibacteria|c__Saccharimonadia|o__Saccharimonadales|f__LWQ8	LEfSe	R	2.24239252148411	0.0468311020497104	0.0468311020497104	*
NR - R	k__Bacteria|p__Pseudomonadota|c__Gammaproteobacteria|o__Legionellales	LEfSe	R	2.23797896530427	0.00531530572456331	0.00531530572456331	**
NR - R	k__Bacteria|p__Pseudomonadota|c__Gammaproteobacteria|o__Legionellales|f__Legionellaceae	LEfSe	R	2.23797896530427	0.00531530572456331	0.00531530572456331	**
NR - R	k__Bacteria|p__Pseudomonadota|c__Gammaproteobacteria|o__Legionellales|f__Legionellaceae|g__Legionella	LEfSe	R	2.23797896530427	0.00531530572456331	0.00531530572456331	**
NR - R	k__Bacteria|p__Pseudomonadota|c__Gammaproteobacteria|o__Enterobacterales|f__Yersiniaceae	LEfSe	NR	2.23225	0.00531530572456331	0.00531530572456331	**
NR - R	k__Bacteria|p__Chloroflexota|c__Dehalococcoidia|o__S085|f__Incertae Sedis|g__Incertae Sedis|s__metagenome	LEfSe	R	2.20779391929686	0.0242674870961072	0.0242674870961072	*
NR - R	k__Bacteria|p__Bacteroidota|c__Bacteroidia|o__Cytophagales|f__Microscillaceae|g__Ohtaekwangia|s__uncultured Bacteroidetes bacterium	LEfSe	R	2.19382688098178	0.0190346385016714	0.0190346385016714	*
NR - R	k__Bacteria|p__Cyanobacteriota|c__Sericytochromatia	LEfSe	R	2.17740533514336	0.0151693994140454	0.0151693994140454	*
NR - R	k__Bacteria|p__Acidobacteriota|c__Vicinamibacteria|o__Vicinamibacterales|f__Vicinamibacteraceae|g__Incertae Sedis|s__ gp6	LEfSe	R	2.17727560955238	0.0242674870961072	0.0242674870961072	*
NR - R	k__Bacteria|p__Nitrospirota|c__Nitrospiria|o__Nitrospirales|f__Nitrospiraceae|g__Nitrospira|s__Nitrospira bacterium SG8_3	LEfSe	R	2.16021662044129	0.0151693994140454	0.0151693994140454	*
NR - R	k__Bacteria|p__Actinomycetota|c__Actinobacteria|o__Pseudonocardiales|f__Pseudonocardiaceae|g__Pseudonocardia	LEfSe	R	2.15754953436743	0.0379772035555273	0.0379772035555273	*
NR - R	k__Bacteria|p__Patescibacteria|c__Saccharimonadia|o__Saccharimonadales|f__Saccharimonadaceae|g__TM7a	LEfSe	R	2.15149994023615	0.0468311020497104	0.0468311020497104	*
NR - R	k__Bacteria|p__Acidobacteriota|c__Vicinamibacteria|o__Vicinamibacterales|f__Incertae Sedis|g__Incertae Sedis|s__uncultured Acidobacteriales bacterium	LEfSe	R	2.14183832602756	0.0305102085804404	0.0305102085804404	*
NR - R	k__Bacteria|p__Pseudomonadota|c__Alphaproteobacteria|o__Hyphomicrobiales|f__Rhizobiaceae|g__Pararhizobium	LEfSe	R	2.14166720477761	0.00123919445956297	0.00123919445956297	**
NR - R	k__Bacteria|p__Pseudomonadota|c__Gammaproteobacteria|o__Burkholderiales|f__Nitrosomonadaceae|g__mle1-7	LEfSe	R	2.13529103914938	0.0375808785899208	0.0375808785899208	*
NR - R	k__Bacteria|p__Actinomycetota|c__Actinobacteria|o__Euzebyales	LEfSe	R	2.13073240966085	0.00408784691474042	0.00408784691474042	**
NR - R	k__Bacteria|p__Actinomycetota|c__Actinobacteria|o__Euzebyales|f__Euzebyaceae	LEfSe	R	2.13073240966085	0.00408784691474042	0.00408784691474042	**
NR - R	k__Bacteria|p__Bacteroidota|c__Bacteroidia|o__Sphingobacteriales|f__KD3-93	LEfSe	R	2.11445832829637	0.00226768571366412	0.00226768571366412	**
NR - R	k__Bacteria|p__Chloroflexota|c__Anaerolineae|o__Aggregatilineales|f__A4b|g__Incertae Sedis|s__uncultured Caldilineales bacterium	LEfSe	R	2.09927734128224	0.00541053385608486	0.00541053385608486	**
NR - R	k__Bacteria|p__Actinomycetota|c__Actinobacteria|o__Streptosporangiales	LEfSe	R	2.08202980203851	0.0146492052244724	0.0146492052244724	*
NR - R	k__Bacteria|p__Bacteroidota|c__Bacteroidia|o__Cytophagales|f__Hymenobacteraceae|g__Adhaeribacter|s__metagenome	LEfSe	R	2.06574	0.0192833699862695	0.0192833699862695	*
NR - R	k__Bacteria|p__Acidobacteriota|c__Acidobacteriae|o__Solibacterales	LEfSe	R	2.06320677611168	0.0378780213901518	0.0378780213901518	*
NR - R	k__Bacteria|p__Acidobacteriota|c__Acidobacteriae|o__Solibacterales|f__Solibacteraceae	LEfSe	R	2.06320677611168	0.0378780213901518	0.0378780213901518	*
NR - R	k__Bacteria|p__Acidobacteriota|c__Acidobacteriae|o__Solibacterales|f__Solibacteraceae|g__Candidatus Solibacter	LEfSe	R	2.06320677611168	0.0378780213901518	0.0378780213901518	*
NR - R	k__Bacteria|p__WS2|c__Incertae Sedis|o__Incertae Sedis|f__Incertae Sedis|g__Incertae Sedis|s__uncultured soil bacterium	LEfSe	R	2.04969525565979	0.00531530572456331	0.00531530572456331	**
NR - R	k__Bacteria|p__Bacteroidota|c__Bacteroidia|o__Sphingobacteriales|f__Sphingobacteriaceae|g__Mucilaginibacter	LEfSe	R	2.03946955639571	0.0184657802387224	0.0184657802387224	*
NR - R	k__Bacteria|p__Acidobacteriota|c__Vicinamibacteria|o__Vicinamibacterales|f__Incertae Sedis|g__Incertae Sedis|s__uncultivated soil bacterium clone C028	LEfSe	R	2.03022935440881	0.0469447269784818	0.0469447269784818	*
NR - R	k__Bacteria|p__Actinomycetota|c__Actinobacteria|o__Pseudonocardiales|f__Pseudonocardiaceae|g__Lentzea	LEfSe	R	2.02264366314013	0.0114160588199919	0.0114160588199919	*
NR - R	k__Bacteria|p__Bacteroidota|c__Bacteroidia|o__Chitinophagales|f__Chitinophagaceae|g__Niastella	LEfSe	R	2.01644927572291	0.0379772035555273	0.0379772035555273	*
NR - R	k__Bacteria|p__Bacteroidota|c__Bacteroidia|o__Chitinophagales|f__Chitinophagaceae|g__Aurantisolimonas	LEfSe	R	2.00565098261008	0.00915372686288845	0.00915372686288845	**
NR - R	k__Bacteria|p__Myxococcota|c__Myxococcia|o__Myxococcales|f__Myxococcaceae|g__P3OB-42	LEfSe	R	2.00064522374708	0.0240476611086228	0.0240476611086228	*
NR - R	k__Bacteria|p__Pseudomonadota|c__Gammaproteobacteria|o__Burkholderiales|f__Comamonadaceae|g__Polaromonas	LEfSe	R	1.9978595408777	0.0228874341043723	0.0228874341043723	*
NR - R	k__Bacteria|p__Bacteroidota|c__Bacteroidia|o__Sphingobacteriales|f__KD3-93|g__Incertae Sedis|s__uncultured Bacteroidetes bacterium	LEfSe	R	1.99100471213045	0.0114160588199919	0.0114160588199919	*
NR - R	k__Bacteria|p__Bdellovibrionota|c__Oligoflexia|o__Oligoflexales	LEfSe	R	1.96132709151093	0.0192210672532648	0.0192210672532648	*
NR - R	k__Bacteria|p__Bdellovibrionota|c__Oligoflexia|o__Oligoflexales|f__Oligoflexaceae	LEfSe	R	1.96132709151093	0.0192210672532648	0.0192210672532648	*
NR - R	k__Bacteria|p__Acidobacteriota|c__Blastocatellia|o__11_24|f__Incertae Sedis|g__Incertae Sedis|s__uncultured Acidobacteria bacterium	LEfSe	R	1.94865880889792	0.00704717893829019	0.00704717893829019	**
NR - R	k__Bacteria|p__Bacillota|c__Bacilli|o__Staphylococcales|f__Staphylococcaceae	LEfSe	NR	1.93576313312439	0.0468311020497104	0.0468311020497104	*
NR - R	k__Bacteria|p__Latescibacterota|c__Incertae Sedis|o__Incertae Sedis|f__Incertae Sedis|g__Incertae Sedis|s__uncultured Pelobacter sp.	LEfSe	R	1.92764855039139	0.00208144376422891	0.00208144376422891	**
NR - R	k__Bacteria|p__Bacillota|c__Bacilli|o__Staphylococcales|f__Staphylococcaceae|g__Staphylococcus	LEfSe	NR	1.92521052364922	0.0468311020497104	0.0468311020497104	*
NR - R	k__Bacteria|p__Pseudomonadota|c__Gammaproteobacteria|o__Pseudomonadales|f__Cellvibrionaceae	LEfSe	R	1.91525867756602	0.0133838304340047	0.0133838304340047	*
NR - R	k__Bacteria|p__Pseudomonadota|c__Alphaproteobacteria|o__Hyphomicrobiales|f__Xanthobacteraceae|g__Rhodoplanes	LEfSe	R	1.91081271382089	0.0190346385016714	0.0190346385016714	*
NR - R	k__Bacteria|p__Chloroflexota|c__Chloroflexia|o__Chloroflexales|f__Roseiflexaceae|g__Incertae Sedis|s__uncultured Chloroflexi bacterium	LEfSe	R	1.90066018761234	0.0149603744732465	0.0149603744732465	*
NR - R	k__Bacteria|p__Pseudomonadota|c__Alphaproteobacteria|o__Micavibrionales|f__Micavibrionaceae	LEfSe	NR	1.89614145985922	0.0290838062305604	0.0290838062305604	*
NR - R	k__Bacteria|p__Bacillota|c__Bacilli|o__Bacillales|f__Bacillaceae|g__Metabacillus	LEfSe	R	1.86844270449798	0.0146492052244724	0.0146492052244724	*
NR - R	k__Bacteria|p__Pseudomonadota|c__Gammaproteobacteria|o__Pseudomonadales|f__Cellvibrionaceae|g__Cellvibrio	LEfSe	R	1.84088522384174	0.0171513186148669	0.0171513186148669	*
NR - R	k__Bacteria|p__Pseudomonadota|c__Gammaproteobacteria|o__Burkholderiales|f__Methylophilaceae	LEfSe	R	1.82413999039613	0.0192833699862695	0.0192833699862695	*
NR - R	k__Bacteria|p__Acidobacteriota|c__Vicinamibacteria|o__Vicinamibacterales|f__Vicinamibacteraceae|g__Luteitalea	LEfSe	R	1.81293370389856	0.0242674870961072	0.0242674870961072	*
NR - R	k__Bacteria|p__Pseudomonadota|c__Alphaproteobacteria|o__Sphingomonadales|f__Sphingomonadaceae|g__Rhizorhabdus	LEfSe	R	1.80740519964401	0.0240476611086228	0.0240476611086228	*
NR - R	k__Bacteria|p__Patescibacteria|c__Dojkabacteria	LEfSe	R	1.79732498765536	0.0378780213901518	0.0378780213901518	*
NR - R	k__Bacteria|p__Verrucomicrobiota|c__Verrucomicrobiia|o__Verrucomicrobiales|f__Verrucomicrobiaceae|g__Prosthecobacter|s__Cenchrus americanus	LEfSe	R	1.79267644899436	0.0146492052244724	0.0146492052244724	*
NR - R	k__Bacteria|p__Pseudomonadota|c__Alphaproteobacteria|o__Hyphomicrobiales|f__Hyphomicrobiaceae|g__Hyphomicrobium	LEfSe	R	1.78737747109113	0.0304244616925634	0.0304244616925634	*
NR - R	k__Bacteria|p__Pseudomonadota|c__Alphaproteobacteria|o__Sphingomonadales|f__Sphingomonadaceae|g__Sphingobium	LEfSe	R	1.74980817085199	0.0468311020497104	0.0468311020497104	*
NR - R	k__Bacteria|p__Chloroflexota|c__Anaerolineae|o__Aggregatilineales|f__A4b|g__Incertae Sedis|s__uncultured sludge bacterium H8	LEfSe	R	1.7291756237049	0.0478485146387238	0.0478485146387238	*
NR - R	k__Bacteria|p__Actinomycetota|c__Actinobacteria|o__Micrococcales|f__Microbacteriaceae|g__Agrococcus	LEfSe	R	1.72419412060127	0.0104330802591738	0.0104330802591738	*
NR - R	k__Bacteria|p__Candidatus Eremiobacterota|c__Eremiobacteria|o__Incertae Sedis|f__Incertae Sedis|g__Incertae Sedis|s__Burkholderiales bacterium Beta_02	LEfSe	R	1.71111944475337	0.0146492052244724	0.0146492052244724	*
NR - R	k__Bacteria|p__Pseudomonadota|c__Alphaproteobacteria|o__Rhodobacterales|f__Paracoccaceae|g__Fuscovulum	LEfSe	NR	1.70829835952913	0.00299678979498732	0.00299678979498732	**
NR - R	k__Bacteria|p__Actinomycetota|c__Actinobacteria|o__Euzebyales|f__Euzebyaceae|g__Euzebya	LEfSe	R	1.70593530706169	0.00143397525354599	0.00143397525354599	**
NR - R	k__Bacteria|p__Actinomycetota|c__Actinobacteria|o__Streptosporangiales|f__Streptosporangiaceae|g__Nonomuraea	LEfSe	R	1.70469495691585	0.0103673275705963	0.0103673275705963	*
NR - R	k__Bacteria|p__Acidobacteriota|c__Subgroup 5|o__Incertae Sedis|f__Incertae Sedis|g__Incertae Sedis|s__uncultured Acidobacteriales bacterium	LEfSe	R	1.70332481618425	0.0118489409283475	0.0118489409283475	*
NR - R	k__Bacteria|p__Bdellovibrionota|c__Bdellovibrionia|o__Bdellovibrionales|f__Pseudobdellovibrionaceae|g__Incertae Sedis|s__uncultured organism	LEfSe	R	1.69750071044175	0.0290838062305604	0.0290838062305604	*
NR - R	k__Bacteria|p__Pseudomonadota|c__Gammaproteobacteria|o__Lysobacterales|f__Lysobacteraceae|g__Lysobacter|s__uncultured Xanthomonadaceae bacterium	LEfSe	R	1.69351339255189	0.0468311020497104	0.0468311020497104	*
NR - R	k__Bacteria|p__Bdellovibrionota|c__Oligoflexia|o__Oligoflexales|f__Oligoflexaceae|g__Oligoflexus	LEfSe	R	1.69258881276812	0.00191583131844058	0.00191583131844058	**
NR - R	k__Bacteria|p__Bdellovibrionota|c__Bdellovibrionia|o__Bdellovibrionales|f__Pseudobdellovibrionaceae|g__Pseudobdellovibrio	LEfSe	R	1.69007737345586	0.00310965906969554	0.00310965906969554	**
NR - R	k__Bacteria|p__Pseudomonadota|c__Gammaproteobacteria|o__Burkholderiales|f__Methylophilaceae|g__MM2	LEfSe	R	1.68984845225211	0.0228874341043723	0.0228874341043723	*
NR - R	k__Bacteria|p__Dependentiae	LEfSe	R	1.68932548577862	0.0243409200439916	0.0243409200439916	*
NR - R	k__Bacteria|p__Dependentiae|c__Babeliae	LEfSe	R	1.68932548577862	0.0243409200439916	0.0243409200439916	*
NR - R	k__Bacteria|p__Dependentiae|c__Babeliae|o__Babeliales	LEfSe	R	1.68932548577862	0.0243409200439916	0.0243409200439916	*
NR - R	k__Bacteria|p__Actinomycetota|c__Actinobacteria|o__Streptosporangiales|f__Streptosporangiaceae	LEfSe	R	1.68754165889482	0.0228874341043723	0.0228874341043723	*
NR - R	k__Bacteria|p__Acidobacteriota|c__Vicinamibacteria|o__Vicinamibacterales|f__Incertae Sedis|g__Incertae Sedis|s__Acidobacteria bacterium WX27	LEfSe	R	1.68557720959049	0.0124223131933112	0.0124223131933112	*
NR - R	k__Bacteria|p__Pseudomonadota|c__Gammaproteobacteria|o__Enterobacterales|f__Vibrionaceae	LEfSe	NR	1.68177381734078	0.0310728301457173	0.0310728301457173	*
NR - R	k__Bacteria|p__Bacillota|c__Bacilli|o__Erysipelotrichales|f__Erysipelotrichaceae|g__Allobaculum	LEfSe	NR	1.67913370616209	0.0402707177319202	0.0402707177319202	*
NR - R	k__Bacteria|p__Pseudomonadota|c__Alphaproteobacteria|o__Hyphomicrobiales|f__Beijerinckiaceae|g__FFCH5858	LEfSe	R	1.64811817422486	0.0133838304340047	0.0133838304340047	*
NR - R	k__Bacteria|p__Bacteroidota|c__Bacteroidia|o__Sphingobacteriales|f__AKYH767|g__Incertae Sedis|s__uncultured Bacteroidetes bacterium	LEfSe	R	1.6449791831826	0.0478485146387238	0.0478485146387238	*
NR - R	k__Bacteria|p__Pseudomonadota|c__Gammaproteobacteria|o__Enterobacterales|f__Vibrionaceae|g__Photobacterium	LEfSe	NR	1.64465985065205	0.0119227938286468	0.0119227938286468	*
NR - R	k__Bacteria|p__Chloroflexota|c__Anaerolineae|o__Caldilineales|f__Caldilineaceae|g__Incertae Sedis|s__metagenome	LEfSe	R	1.64243975889741	0.0376219287639297	0.0376219287639297	*
NR - R	k__Bacteria|p__Actinomycetota|c__Actinobacteria|o__Frankiales|f__Sporichthyaceae|g__Longivirga	LEfSe	NR	1.63541449671073	0.0119227938286468	0.0119227938286468	*
NR - R	k__Bacteria|p__Bacteroidota|c__Bacteroidia|o__Sphingobacteriales|f__Sphingobacteriaceae|g__Sphingobacterium|s__Sphingobacterium nematocida	LEfSe	NR	1.62233953984934	0.0119227938286468	0.0119227938286468	*
NR - R	k__Bacteria|p__Pseudomonadota|c__Gammaproteobacteria|o__Burkholderiales|f__A21b	LEfSe	R	1.61317375302813	0.0146492052244724	0.0146492052244724	*
NR - R	k__Bacteria|p__Actinomycetota|c__Actinobacteria|o__Glycomycetales	LEfSe	R	1.61150552359913	0.00451428819321456	0.00451428819321456	**
NR - R	k__Bacteria|p__Actinomycetota|c__Actinobacteria|o__Glycomycetales|f__Glycomycetaceae	LEfSe	R	1.61150552359913	0.00451428819321456	0.00451428819321456	**
NR - R	k__Bacteria|p__Actinomycetota|c__Actinobacteria|o__Glycomycetales|f__Glycomycetaceae|g__Glycomyces	LEfSe	R	1.61150552359913	0.00451428819321456	0.00451428819321456	**
NR - R	k__Bacteria|p__Pseudomonadota|c__Alphaproteobacteria|o__Hyphomicrobiales|f__Hyphomicrobiales Incertae Sedis|g__Nordella|s__uncultured Phyllobacteriaceae bacterium	LEfSe	R	1.60770855312734	0.0104330802591738	0.0104330802591738	*
NR - R	k__Bacteria|p__Myxococcota|c__Polyangiia|o__Polyangiales|f__Polyangiaceae|g__Incertae Sedis|s__uncultured delta proteobacterium	LEfSe	R	1.60749343035157	0.00310965906969554	0.00310965906969554	**
NR - R	k__Bacteria|p__Planctomycetota|c__Pla4 lineage|o__Incertae Sedis|f__Incertae Sedis|g__Incertae Sedis|s__metagenome	LEfSe	NR	1.60406606666125	0.0119227938286468	0.0119227938286468	*
NR - R	k__Bacteria|p__Verrucomicrobiota|c__Verrucomicrobiia|o__Pedosphaerales|f__Pedosphaeraceae|g__Ellin516	LEfSe	R	1.59890792928553	0.0290838062305604	0.0290838062305604	*
NR - R	k__Bacteria|p__Bacteroidota|c__Bacteroidia|o__Sphingobacteriales|f__FFCH9454	LEfSe	R	1.59743849775891	0.0290838062305604	0.0290838062305604	*
NR - R	k__Bacteria|p__Actinomycetota|c__Actinobacteria|o__Glycomycetales|f__Glycomycetaceae|g__Glycomyces|s__Glycomyces algeriensis	LEfSe	R	1.59188931538222	0.00451428819321456	0.00451428819321456	**
NR - R	k__Bacteria|p__Bacteroidota|c__Bacteroidia|o__Cytophagales|f__Cytophagaceae|g__Cytophaga|s__uncultured Bacteroidetes bacterium	LEfSe	R	1.58884097043814	0.0290838062305604	0.0290838062305604	*
NR - R	k__Bacteria|p__Bdellovibrionota|c__Bdellovibrionia|o__Bdellovibrionales|f__Pseudobdellovibrionaceae|g__OM27 clade|s__uncultured Myxococcales bacterium	LEfSe	R	1.58378679378047	0.0446831468316236	0.0446831468316236	*
NR - R	k__Bacteria|p__Pseudomonadota|c__Alphaproteobacteria|o__Elsterales|f__Elsteraceae	LEfSe	NR	1.57670240270541	0.0310728301457173	0.0310728301457173	*
NR - R	k__Bacteria|p__Pseudomonadota|c__Alphaproteobacteria|o__Elsterales|f__Elsteraceae|g__Elstera	LEfSe	NR	1.57670240270541	0.0310728301457173	0.0310728301457173	*
NR - R	k__Bacteria|p__Bacteroidota|c__Bacteroidia|o__Flavobacteriales|f__Flavobacteriaceae|g__Flavobacterium|s__Flavobacterium sp. W2	LEfSe	R	1.56977092022251	0.0290838062305604	0.0290838062305604	*
NR - R	k__Bacteria|p__Thermodesulfobacteriota|c__Incertae Sedis|o__Incertae Sedis|f__Incertae Sedis|g__Incertae Sedis|s__uncultured Dongia sp.	LEfSe	R	1.56537172809156	0.00267395637139095	0.00267395637139095	**
NR - R	k__Bacteria|p__Actinomycetota|c__Actinobacteria|o__Micrococcales|f__Microbacteriaceae|g__Leucobacter	LEfSe	NR	1.5632291078783	0.0329501141948344	0.0329501141948344	*
NR - R	k__Bacteria|p__Bacteroidota|c__Bacteroidia|o__Sphingobacteriales|f__Sphingobacteriaceae|g__Incertae Sedis|s__Pedobacter sp. WM30-14	LEfSe	R	1.55545592555433	0.0124223131933112	0.0124223131933112	*
NR - R	k__Bacteria|p__Myxococcota|c__Myxococcia|o__Myxococcales|f__Myxococcaceae|g__P3OB-42|s__metagenome	LEfSe	R	1.55241332341675	0.00737243187780651	0.00737243187780651	**
NR - R	k__Bacteria|p__Acidobacteriota|c__Blastocatellia|o__Blastocatellales|f__Blastocatellaceae|g__Stenotrophobacter|s__Acidobacteria bacterium LX219	LEfSe	R	1.54872348994657	0.0240476611086228	0.0240476611086228	*
NR - R	k__Bacteria|p__Bacillota|c__Bacilli|o__Bacillales|f__Bacillaceae|g__Virgibacillus	LEfSe	R	1.54559610556871	0.00423982799886515	0.00423982799886515	**
NR - R	k__Bacteria|p__Acidobacteriota|c__Blastocatellia|o__Pyrinomonadales|f__Pyrinomonadaceae|g__Incertae Sedis|s__uncultured Acidobacterium sp.	LEfSe	R	1.54377310962376	0.0119227938286468	0.0119227938286468	*
NR - R	k__Bacteria|p__Bacillota|c__Bacilli|o__Bacillales|f__Bacillaceae|g__Fictibacillus	LEfSe	R	1.54076640119738	0.0425364867766575	0.0425364867766575	*
NR - R	k__Bacteria|p__Bacillota|c__Clostridia|o__Lachnospirales|f__Lachnospiraceae|g__Mediterraneibacter	LEfSe	NR	1.53967679793286	0.0290838062305604	0.0290838062305604	*
NR - R	k__Bacteria|p__Latescibacterota|c__Latescibacteria	LEfSe	R	1.53482694477004	0.0304244616925634	0.0304244616925634	*
NR - R	k__Bacteria|p__Latescibacterota|c__Latescibacteria|o__Latescibacterales	LEfSe	R	1.53482694477004	0.0304244616925634	0.0304244616925634	*
NR - R	k__Bacteria|p__Latescibacterota|c__Latescibacteria|o__Latescibacterales|f__Latescibacteraceae	LEfSe	R	1.53482694477004	0.0304244616925634	0.0304244616925634	*
NR - R	k__Bacteria|p__Chloroflexota|c__Gitt-GS-136|o__Incertae Sedis|f__Incertae Sedis|g__Incertae Sedis|s__uncultured Anaerolineae bacterium	LEfSe	R	1.53439065092314	0.0175469618810121	0.0175469618810121	*
NR - R	k__Bacteria|p__Bacteroidota|c__Bacteroidia|o__Sphingobacteriales|f__Sphingobacteriaceae|g__Mucilaginibacter|s__Mucilaginibacter auburnensis	LEfSe	R	1.53300244741998	0.0290838062305604	0.0290838062305604	*
NR - R	k__Bacteria|p__Chloroflexota|c__Anaerolineae|o__Anaerolineales|f__Anaerolineaceae|g__Incertae Sedis|s__uncultured soil bacterium	LEfSe	R	1.51846651661393	0.00451428819321456	0.00451428819321456	**
NR - R	k__Bacteria|p__Bdellovibrionota|c__Bacteriovoracia|o__Bacteriovoracales|f__Bacteriovoracaceae|g__Bacteriovorax	LEfSe	R	1.51419061508269	0.0208912182758018	0.0208912182758018	*
NR - R	k__Bacteria|p__Pseudomonadota|c__Gammaproteobacteria|o__Lysobacterales|f__Lysobacteraceae|g__Lysobacter|s__Lysobacter sp. RsRB010	LEfSe	R	1.51048129413563	0.0290838062305604	0.0290838062305604	*
NR - R	k__Bacteria|p__Pseudomonadota|c__Gammaproteobacteria|o__Burkholderiales|f__Comamonadaceae|g__Acidovorax	LEfSe	R	1.50478905443966	0.0417754520837051	0.0417754520837051	*
NR - R	k__Bacteria|p__Pseudomonadota|c__Alphaproteobacteria|o__Hyphomicrobiales|f__Incertae Sedis|g__Incertae Sedis|s__uncultured proteobacterium	LEfSe	R	1.50296925558436	0.0119227938286468	0.0119227938286468	*
NR - R	k__Bacteria|p__Patescibacteria|c__ABY1|o__Candidatus Magasanikbacteria	LEfSe	NR	1.49268507771002	0.0119227938286468	0.0119227938286468	*
NR - R	k__Bacteria|p__Myxococcota|c__Polyangiia|o__Polyangiales|f__Eel-36e1D6	LEfSe	NR	1.49132626468569	0.0469720199923839	0.0469720199923839	*
NR - R	k__Bacteria|p__Pseudomonadota|c__Gammaproteobacteria|o__Burkholderiales|f__Rhodocyclaceae|g__Thauera	LEfSe	R	1.48336637400441	0.0394988679394129	0.0394988679394129	*
NR - R	k__Bacteria|p__Pseudomonadota|c__Alphaproteobacteria|o__Rickettsiales|f__Rickettsiaceae	LEfSe	R	1.48217525725621	0.0119227938286468	0.0119227938286468	*
NR - R	k__Bacteria|p__Patescibacteria|c__ABY1	LEfSe	NR	1.47936056118134	0.0310728301457173	0.0310728301457173	*
NR - R	k__Bacteria|p__Actinomycetota|c__Actinobacteria|o__Streptosporangiales|f__Thermomonosporaceae|g__Actinocorallia|s__metagenome	LEfSe	R	1.47515694990416	0.0290838062305604	0.0290838062305604	*
NR - R	k__Bacteria|p__Bdellovibrionota|c__Bdellovibrionia|o__Bdellovibrionales|f__Pseudobdellovibrionaceae|g__Incertae Sedis|s__metagenome	LEfSe	R	1.4742777371943	0.0469720199923839	0.0469720199923839	*
NR - R	k__Bacteria|p__Bacteroidota|c__Bacteroidia|o__Chitinophagales|f__Chitinophagaceae|g__Panacibacter|s__Panacibacter ginsenosidivorans	LEfSe	R	1.47018707296996	0.0290838062305604	0.0290838062305604	*
NR - R	k__Bacteria|p__Myxococcota|c__Polyangiia|o__Haliangiales|f__Haliangiaceae|g__Incertae Sedis|s__uncultured sludge bacterium A9	LEfSe	R	1.4572828296325	0.00451428819321456	0.00451428819321456	**
NR - R	k__Bacteria|p__Bacteroidota|c__Bacteroidia|o__Chitinophagales|f__Chitinophagaceae|g__Panacibacter	LEfSe	R	1.45257406183636	0.0119227938286468	0.0119227938286468	*
NR - R	k__Bacteria|p__Bdellovibrionota|c__Oligoflexia|o__Oligoflexales|f__Oligoflexaceae|g__Oligoflexus|s__Thymallus thymallus (grayling)	LEfSe	R	1.44924758553915	0.0119227938286468	0.0119227938286468	*
NR - R	k__Bacteria|p__Acidobacteriota|c__Blastocatellia|o__Blastocatellales|f__Blastocatellaceae|g__Stenotrophobacter|s__Acidobacteria bacterium IGE-018	LEfSe	R	1.44338653167371	0.0151648342216139	0.0151648342216139	*
NR - R	k__Bacteria|p__Verrucomicrobiota|c__Verrucomicrobiia|o__Opitutales|f__Opitutaceae|g__Oleiharenicola	LEfSe	R	1.43763112742436	0.0182620481285511	0.0182620481285511	*
NR - R	k__Bacteria|p__Acidobacteriota|c__Vicinamibacteria|o__Vicinamibacterales|f__Vicinamibacteraceae|g__Incertae Sedis|s__uncultured soil bacterium	LEfSe	R	1.43585774934564	0.0119227938286468	0.0119227938286468	*
NR - R	k__Bacteria|p__Myxococcota|c__Myxococcia|o__Myxococcales|f__Myxococcaceae|g__Myxococcus|s__Pyxidicoccus fallax	LEfSe	R	1.4353440184114	0.0290838062305604	0.0290838062305604	*
NR - R	k__Bacteria|p__Pseudomonadota|c__Gammaproteobacteria|o__Rickettsiellales|f__Rickettsiellaceae|g__Incertae Sedis|s__uncultured Coxiellaceae bacterium	LEfSe	R	1.43118637740566	0.0469720199923839	0.0469720199923839	*
NR - R	k__Bacteria|p__Bacteroidota|c__Bacteroidia|o__Sphingobacteriales|f__Sphingobacteriaceae|g__Olivibacter	LEfSe	R	1.42772693545341	0.0290838062305604	0.0290838062305604	*
NR - R	k__Bacteria|p__Bacteroidota|c__Bacteroidia|o__Sphingobacteriales|f__Sphingobacteriaceae|g__Olivibacter|s__Olivibacter soli	LEfSe	R	1.42772693545341	0.0290838062305604	0.0290838062305604	*
NR - R	k__Bacteria|p__Actinomycetota|c__Thermoleophilia|o__Solirubrobacterales|f__Solirubrobacteraceae|g__Paraconexibacter	LEfSe	R	1.42692634030248	0.0119227938286468	0.0119227938286468	*
NR - R	k__Bacteria|p__Bacteroidota|c__Bacteroidia|o__Sphingobacteriales|f__LiTT-11-161|g__Incertae Sedis|s__metagenome	LEfSe	R	1.41262494158172	0.0290838062305604	0.0290838062305604	*
NR - R	k__Bacteria|p__Pseudomonadota|c__Gammaproteobacteria|o__Burkholderiales|f__Comamonadaceae|g__Incertae Sedis|s__uncultured Aquincola sp.	LEfSe	R	1.40636572288822	0.0290838062305604	0.0290838062305604	*
NR - R	k__Bacteria|p__Bacteroidota|c__Bacteroidia|o__Sphingobacteriales|f__Sphingobacteriaceae|g__Mucilaginibacter|s__Mucilaginibacter calamicampi	LEfSe	R	1.40014859674592	0.0290838062305604	0.0290838062305604	*
NR - R	k__Bacteria|p__Bacillota|c__Bacilli|o__Bacillales|f__Bacillaceae|g__Paucisalibacillus	LEfSe	R	1.36359888942362	0.0119227938286468	0.0119227938286468	*
NR - R	k__Bacteria|p__Pseudomonadota|c__Gammaproteobacteria|o__Burkholderiales|f__Nitrosomonadaceae|g__mle1-7|s__uncultured beta proteobacterium	LEfSe	R	1.36014770425889	0.0290838062305604	0.0290838062305604	*
NR - R	k__Bacteria|p__Myxococcota|c__Polyangiia|o__Polyangiales|f__Polyangiaceae|g__Polyangium	LEfSe	R	1.34778380289259	0.0417754520837051	0.0417754520837051	*
NR - R	k__Bacteria|p__Actinomycetota|c__Actinobacteria|o__Frankiales|f__Nakamurellaceae|g__Vallicoccus	LEfSe	R	1.26579884270044	0.0402707177319202	0.0402707177319202	*

## Sheet: LDA for different intercropping
LDA for different intercropping systems (SW, wheat intercropping with soybean; W, wheat monoculture; S, soybean monoculture)
Comparison	Taxa	Method	Group	LDA	P.unadj	P.adj	Significance
S - SW - W	k__Bacteria|p__Myxococcota	LEfSe	SW	3.7092373880016	0.0417757773568273	0.0417757773568273	*
S - SW - W	k__Bacteria|p__Bacteroidota|c__Bacteroidia|o__Bacteroidales	LEfSe	W	3.64960085632535	0.0417757773568273	0.0417757773568273	*
S - SW - W	k__Bacteria|p__Methylomirabilota	LEfSe	S	3.63905655363797	0.0106322903473877	0.0106322903473877	*
S - SW - W	k__Bacteria|p__Methylomirabilota|c__Methylomirabilia	LEfSe	S	3.63905655363797	0.0106322903473877	0.0106322903473877	*
S - SW - W	k__Bacteria|p__Methylomirabilota|c__Methylomirabilia|o__Rokubacteriales	LEfSe	S	3.63905655363797	0.0106322903473877	0.0106322903473877	*
S - SW - W	k__Bacteria|p__Pseudomonadota|c__Alphaproteobacteria|o__Tistrellales	LEfSe	SW	3.47864032323751	0.0489212283239276	0.0489212283239276	*
S - SW - W	k__Bacteria|p__Pseudomonadota|c__Alphaproteobacteria|o__Tistrellales|f__Geminicoccaceae	LEfSe	SW	3.47864032323751	0.0489212283239276	0.0489212283239276	*
S - SW - W	k__Bacteria|p__Planctomycetota	LEfSe	S	3.47231691437425	0.0380442300302711	0.0380442300302711	*
S - SW - W	k__Bacteria|p__Bacteroidota|c__Bacteroidia|o__Bacteroidales|f__Muribaculaceae	LEfSe	W	3.46890078924593	0.0495604237420361	0.0495604237420361	*
S - SW - W	k__Bacteria|p__Chloroflexota|c__Anaerolineae|o__Anaerolineales	LEfSe	S	3.43382109125666	0.00304175192807412	0.00304175192807412	**
S - SW - W	k__Bacteria|p__Chloroflexota|c__Anaerolineae|o__Anaerolineales|f__Anaerolineaceae	LEfSe	S	3.43382109125666	0.00304175192807412	0.00304175192807412	**
S - SW - W	k__Bacteria|p__Acidobacteriota|c__Acidobacteriae	LEfSe	S	3.42454073863696	0.023278294522887	0.023278294522887	*
S - SW - W	k__Bacteria|p__Bacteroidota|c__Bacteroidia|o__Cytophagales|f__Hymenobacteraceae|g__Adhaeribacter	LEfSe	S	3.40143678986792	0.0380442300302711	0.0380442300302711	*
S - SW - W	k__Bacteria|p__Myxococcota|c__bacteriap25	LEfSe	S	3.3851616554814	0.00748587893285526	0.00748587893285526	**
S - SW - W	k__Bacteria|p__Pseudomonadota|c__Alphaproteobacteria|o__Azospirillales	LEfSe	S	3.36203532293363	0.00552302031753261	0.00552302031753261	**
S - SW - W	k__Bacteria|p__Nitrospirota|c__Nitrospiria	LEfSe	S	3.35740863472082	0.00628131805850575	0.00628131805850575	**
S - SW - W	k__Bacteria|p__Nitrospirota|c__Nitrospiria|o__Nitrospirales	LEfSe	S	3.35740863472082	0.00628131805850575	0.00628131805850575	**
S - SW - W	k__Bacteria|p__Nitrospirota|c__Nitrospiria|o__Nitrospirales|f__Nitrospiraceae	LEfSe	S	3.35740863472082	0.00628131805850575	0.00628131805850575	**
S - SW - W	k__Bacteria|p__Nitrospirota|c__Nitrospiria|o__Nitrospirales|f__Nitrospiraceae|g__Nitrospira	LEfSe	S	3.35740863472082	0.00628131805850575	0.00628131805850575	**
S - SW - W	k__Bacteria|p__Nitrospirota	LEfSe	S	3.35476757926157	0.00624469240130601	0.00624469240130601	**
S - SW - W	k__Bacteria|p__Acidobacteriota|c__Acidobacteriae|o__Bryobacterales	LEfSe	S	3.29646421010255	0.0363053751221059	0.0363053751221059	*
S - SW - W	k__Bacteria|p__Acidobacteriota|c__Acidobacteriae|o__Bryobacterales|f__Bryobacteraceae	LEfSe	S	3.29646421010255	0.0363053751221059	0.0363053751221059	*
S - SW - W	k__Bacteria|p__Gemmatimonadota|c__Gemmatimonadia|o__Gemmatimonadales|f__Gemmatimonadaceae|g__Incertae Sedis|s__uncultured proteobacterium	LEfSe	S	3.27935108274839	0.0319224918348958	0.0319224918348958	*
S - SW - W	k__Bacteria|p__Pseudomonadota|c__Gammaproteobacteria|o__Steroidobacterales	LEfSe	S	3.2473284455424	0.0246801898881579	0.0246801898881579	*
S - SW - W	k__Bacteria|p__Pseudomonadota|c__Gammaproteobacteria|o__Steroidobacterales|f__Steroidobacteraceae	LEfSe	S	3.23022268196159	0.0246801898881579	0.0246801898881579	*
S - SW - W	k__Bacteria|p__Actinomycetota|c__Actinobacteria|o__Micrococcales|f__Microbacteriaceae	LEfSe	S	3.22451421185652	0.0445514262444897	0.0445514262444897	*
S - SW - W	k__Bacteria|p__Pseudomonadota|c__Gammaproteobacteria|o__Burkholderiales|f__TRA3-20	LEfSe	S	3.21953868213702	0.00552302031753261	0.00552302031753261	**
S - SW - W	k__Bacteria|p__Armatimonadota	LEfSe	S	3.20951355089489	0.0417757773568273	0.0417757773568273	*
S - SW - W	k__Bacteria|p__Gemmatimonadota|c__Longimicrobiia	LEfSe	SW	3.19300401309403	0.0294130804747973	0.0294130804747973	*
S - SW - W	k__Bacteria|p__Gemmatimonadota|c__Longimicrobiia|o__Longimicrobiales	LEfSe	SW	3.19300401309403	0.0294130804747973	0.0294130804747973	*
S - SW - W	k__Bacteria|p__Gemmatimonadota|c__Longimicrobiia|o__Longimicrobiales|f__Longimicrobiaceae	LEfSe	SW	3.19300401309403	0.0294130804747973	0.0294130804747973	*
S - SW - W	k__Bacteria|p__Actinomycetota|c__Acidimicrobiia|o__Acidimicrobiales	LEfSe	S	3.18843688007453	0.0387175618113708	0.0387175618113708	*
S - SW - W	k__Bacteria|p__Actinomycetota|c__Acidimicrobiia|o__Acidimicrobiales|f__Acidimicrobiaceae	LEfSe	S	3.18843688007453	0.0387175618113708	0.0387175618113708	*
S - SW - W	k__Bacteria|p__Actinomycetota|c__Acidimicrobiia|o__Actinomarinales	LEfSe	S	3.14050802270798	0.0380442300302711	0.0380442300302711	*
S - SW - W	k__Bacteria|p__Pseudomonadota|c__Gammaproteobacteria|o__Burkholderiales|f__Comamonadaceae|g__Ramlibacter	LEfSe	SW	3.09403209482102	0.022214333531887	0.022214333531887	*
S - SW - W	k__Bacteria|p__Pseudomonadota|c__Gammaproteobacteria|o__Burkholderiales|f__Rhodocyclaceae	LEfSe	S	3.03207054727237	0.00113880276134579	0.00113880276134579	**
S - SW - W	k__Bacteria|p__Pseudomonadota|c__Gammaproteobacteria|o__Burkholderiales|f__Nitrosomonadaceae|g__Ellin6067	LEfSe	S	3.02522476077022	0.0147520345663671	0.0147520345663671	*
S - SW - W	k__Bacteria|p__Pseudomonadota|c__Gammaproteobacteria|o__Enterobacterales	LEfSe	W	3.0030497277643	0.0469590406779789	0.0469590406779789	*
S - SW - W	k__Bacteria|p__Latescibacterota	LEfSe	S	3.00271519092723	0.0142433950026879	0.0142433950026879	*
S - SW - W	k__Bacteria|p__Pseudomonadota|c__Gammaproteobacteria|o__Lysobacterales|f__Lysobacteraceae|g__Lysobacter|s__Lysobacter dokdonensis	LEfSe	S	2.98131126063358	0.00572025044728547	0.00572025044728547	**
S - SW - W	k__Bacteria|p__Chloroflexota|c__Anaerolineae|o__Caldilineales	LEfSe	S	2.9432799811806	0.0102058384882961	0.0102058384882961	*
S - SW - W	k__Bacteria|p__Chloroflexota|c__Anaerolineae|o__Caldilineales|f__Caldilineaceae	LEfSe	S	2.9432799811806	0.0102058384882961	0.0102058384882961	*
S - SW - W	k__Bacteria|p__Myxococcota|c__Myxococcia	LEfSe	SW	2.9403488803438	0.00167521650473958	0.00167521650473958	**
S - SW - W	k__Bacteria|p__Myxococcota|c__Myxococcia|o__Myxococcales	LEfSe	SW	2.9403488803438	0.00167521650473958	0.00167521650473958	**
S - SW - W	k__Bacteria|p__Chloroflexota|c__Dehalococcoidia	LEfSe	S	2.90469064918182	0.0106322903473877	0.0106322903473877	*
S - SW - W	k__Bacteria|p__Chloroflexota|c__Anaerolineae|o__Anaerolineales|f__Anaerolineaceae|g__Incertae Sedis|s__uncultured sludge bacterium S41	LEfSe	S	2.89773760587946	0.00211670480490609	0.00211670480490609	**
S - SW - W	k__Bacteria|p__Bacteroidota|c__Bacteroidia|o__Sphingobacteriales|f__Sphingobacteriaceae|g__Daejeonella	LEfSe	SW	2.89740679080277	0.0254124867891789	0.0254124867891789	*
S - SW - W	k__Bacteria|p__Pseudomonadota|c__Gammaproteobacteria|o__Burkholderiales|f__Rhodocyclaceae|g__Aromatoleum	LEfSe	S	2.88847987553903	0.00186117046371891	0.00186117046371891	**
S - SW - W	k__Bacteria|p__Chloroflexota|c__Dehalococcoidia|o__S085	LEfSe	S	2.8777316681066	0.0147520345663671	0.0147520345663671	*
S - SW - W	k__Bacteria|p__Thermodesulfobacteriota	LEfSe	S	2.86609954356384	0.0140777760075596	0.0140777760075596	*
S - SW - W	k__Bacteria|p__Pseudomonadota|c__Alphaproteobacteria|o__Sphingomonadales|f__Sphingomonadaceae|g__Novosphingobium	LEfSe	S	2.85269968196265	0.0304634379504089	0.0304634379504089	*
S - SW - W	k__Bacteria|p__Planctomycetota|c__Phycisphaerae|o__Phycisphaerales|f__Phycisphaeraceae|g__AKYG587	LEfSe	S	2.83633938999445	0.0163895537902135	0.0163895537902135	*
S - SW - W	k__Bacteria|p__Myxococcota|c__Myxococcia|o__Myxococcales|f__Myxococcaceae	LEfSe	SW	2.80716273407061	0.00113880276134579	0.00113880276134579	**
S - SW - W	k__Bacteria|p__Actinomycetota|c__Actinobacteria|o__Micrococcales|f__Cellulomonadaceae	LEfSe	S	2.80193149771262	0.0112068725293573	0.0112068725293573	*
S - SW - W	k__Bacteria|p__Pseudomonadota|c__Alphaproteobacteria|o__Reyranellales	LEfSe	S	2.77403151517955	0.0363053751221059	0.0363053751221059	*
S - SW - W	k__Bacteria|p__Pseudomonadota|c__Alphaproteobacteria|o__Reyranellales|f__Reyranellaceae	LEfSe	S	2.77403151517955	0.0363053751221059	0.0363053751221059	*
S - SW - W	k__Bacteria|p__Bdellovibrionota|c__Bdellovibrionia	LEfSe	S	2.75054194330257	0.0209525048603063	0.0209525048603063	*
S - SW - W	k__Bacteria|p__Bdellovibrionota|c__Bdellovibrionia|o__Bdellovibrionales	LEfSe	S	2.75054194330257	0.0209525048603063	0.0209525048603063	*
S - SW - W	k__Bacteria|p__Bdellovibrionota|c__Bdellovibrionia|o__Bdellovibrionales|f__Pseudobdellovibrionaceae	LEfSe	S	2.75054194330257	0.0209525048603063	0.0209525048603063	*
S - SW - W	k__Bacteria|p__Pseudomonadota|c__Alphaproteobacteria|o__Hyphomicrobiales|f__Beijerinckiaceae|g__Microvirga	LEfSe	S	2.74991877058563	0.00429600881218831	0.00429600881218831	**
S - SW - W	k__Bacteria|p__Actinomycetota|c__Acidimicrobiia|o__Acidimicrobiales|f__Acidimicrobiaceae|g__Acidiferrimicrobium	LEfSe	S	2.74722091100166	0.0240169729975192	0.0240169729975192	*
S - SW - W	k__Bacteria|p__Pseudomonadota|c__Gammaproteobacteria|o__Burkholderiales|f__Sutterellaceae	LEfSe	S	2.74581772622201	0.0394028106607639	0.0394028106607639	*
S - SW - W	k__Bacteria|p__Pseudomonadota|c__Gammaproteobacteria|o__Steroidobacterales|f__Steroidobacteraceae|g__Incertae Sedis|s__uncultured Methylococcaceae bacterium	LEfSe	S	2.7420367619929	0.0106322903473877	0.0106322903473877	*
S - SW - W	k__Bacteria|p__Actinomycetota|c__Actinobacteria|o__Micrococcales|f__Cellulomonadaceae|g__Cellulomonas	LEfSe	S	2.73676762588508	0.0380442300302711	0.0380442300302711	*
S - SW - W	k__Bacteria|p__Bacteroidota|c__Bacteroidia|o__Cytophagales|f__Microscillaceae|g__Chryseolinea	LEfSe	S	2.72178568229169	0.0106322903473877	0.0106322903473877	*
S - SW - W	k__Bacteria|p__Chloroflexota|c__Anaerolineae|o__Ardenticatenales	LEfSe	SW	2.72094936128158	0.0417757773568273	0.0417757773568273	*
S - SW - W	k__Bacteria|p__Pseudomonadota|c__Alphaproteobacteria|o__Reyranellales|f__Reyranellaceae|g__Reyranella	LEfSe	S	2.7117677731343	0.0188590903637521	0.0188590903637521	*
S - SW - W	k__Bacteria|p__Planctomycetota|c__Planctomycetes	LEfSe	SW	2.69552802210553	0.0321097199908674	0.0321097199908674	*
S - SW - W	k__Bacteria|p__Actinomycetota|c__Acidimicrobiia|o__Microtrichales|f__Iamiaceae|g__Aquihabitans	LEfSe	S	2.65380498594866	0.0394028106607639	0.0394028106607639	*
S - SW - W	k__Bacteria|p__Pseudomonadota|c__Alphaproteobacteria|o__Caulobacterales|f__Caulobacteraceae|g__Caulobacter	LEfSe	SW	2.64294364611093	0.0107573746818948	0.0107573746818948	*
S - SW - W	k__Bacteria|p__Pseudomonadota|c__Alphaproteobacteria|o__Elsterales	LEfSe	S	2.63416989560688	0.0119514749099328	0.0119514749099328	*
S - SW - W	k__Bacteria|p__Acidobacteriota|c__Subgroup 25	LEfSe	S	2.61207368603759	0.0489212283239276	0.0489212283239276	*
S - SW - W	k__Bacteria|p__Rhodothermota	LEfSe	S	2.60975619324509	0.0338449691584486	0.0338449691584486	*
S - SW - W	k__Bacteria|p__Rhodothermota|c__Rhodothermia	LEfSe	S	2.60975619324509	0.0338449691584486	0.0338449691584486	*
S - SW - W	k__Bacteria|p__Rhodothermota|c__Rhodothermia|o__Rhodothermales	LEfSe	S	2.60975619324509	0.0338449691584486	0.0338449691584486	*
S - SW - W	k__Bacteria|p__Rhodothermota|c__Rhodothermia|o__Rhodothermales|f__Rhodothermaceae	LEfSe	S	2.60975619324509	0.0338449691584486	0.0338449691584486	*
S - SW - W	k__Bacteria|p__Acidobacteriota|c__Acidobacteriae|o__PATC26f	LEfSe	S	2.60246858862433	0.0175810146450998	0.0175810146450998	*
S - SW - W	k__Bacteria|p__Actinomycetota|c__Actinobacteria|o__Frankiales|f__Geodermatophilaceae	LEfSe	SW	2.58536341415965	0.0342431407005416	0.0342431407005416	*
S - SW - W	k__Bacteria|p__Gemmatimonadota|c__Gemmatimonadia|o__Gemmatimonadales|f__Gemmatimonadaceae|g__Roseisolibacter	LEfSe	SW	2.58427409032253	0.0166796268824068	0.0166796268824068	*
S - SW - W	k__Bacteria|p__Armatimonadota|c__Fimbriimonadia	LEfSe	SW	2.56274886333735	0.023278294522887	0.023278294522887	*
S - SW - W	k__Bacteria|p__Armatimonadota|c__Fimbriimonadia|o__Fimbriimonadales	LEfSe	SW	2.56274886333735	0.023278294522887	0.023278294522887	*
S - SW - W	k__Bacteria|p__Bacteroidota|c__Bacteroidia|o__Sphingobacteriales|f__Sphingobacteriaceae|g__Solitalea	LEfSe	S	2.52954141861166	0.000653851144978406	0.000653851144978406	***
S - SW - W	k__Bacteria|p__Bacteroidota|c__Bacteroidia|o__Sphingobacteriales|f__Sphingobacteriaceae|g__Solitalea|s__Solitalea canadensis	LEfSe	S	2.51179960029703	0.000909201036946907	0.000909201036946907	***
S - SW - W	k__Bacteria|p__Bacteroidota|c__Bacteroidia|o__Cytophagales|f__Cytophagaceae|g__Rhodocytophaga	LEfSe	W	2.50587777775715	0.0403353785378346	0.0403353785378346	*
S - SW - W	k__Bacteria|p__Chloroflexota|c__Anaerolineae|o__Ardenticatenales|f__Ardenticatenaceae	LEfSe	S	2.50006694309105	0.0394028106607639	0.0394028106607639	*
S - SW - W	k__Bacteria|p__Bacteroidota|c__Bacteroidia|o__Cytophagales|f__Cytophagaceae	LEfSe	W	2.49873297827496	0.0380442300302711	0.0380442300302711	*
S - SW - W	k__Bacteria|p__Armatimonadota|c__Fimbriimonadia|o__Fimbriimonadales|f__Fimbriimonadaceae	LEfSe	S	2.49125985179439	0.022214333531887	0.022214333531887	*
S - SW - W	k__Bacteria|p__Pseudomonadota|c__Gammaproteobacteria|o__Enterobacterales|f__Yersiniaceae	LEfSe	W	2.43547035539469	0.0337675291887502	0.0337675291887502	*
S - SW - W	k__Bacteria|p__Pseudomonadota|c__Gammaproteobacteria|o__Enterobacterales|f__Yersiniaceae|g__Serratia	LEfSe	W	2.42982224040395	0.0395409678481235	0.0395409678481235	*
S - SW - W	k__Bacteria|p__Armatimonadota|c__Chthonomonadia	LEfSe	S	2.42679251823183	0.00508885841066917	0.00508885841066917	**
S - SW - W	k__Bacteria|p__Armatimonadota|c__Chthonomonadia|o__Chthonomonadales	LEfSe	S	2.42679251823183	0.00508885841066917	0.00508885841066917	**
S - SW - W	k__Bacteria|p__Pseudomonadota|c__Gammaproteobacteria|o__Burkholderiales|f__Comamonadaceae|g__Rhizobacter	LEfSe	SW	2.41795755012275	0.0321097199908674	0.0321097199908674	*
S - SW - W	k__Bacteria|p__Nitrospirota|c__Nitrospiria|o__Nitrospirales|f__Nitrospiraceae|g__Nitrospira|s__Nitrospira sp.	LEfSe	S	2.41327753051245	0.0341239832450877	0.0341239832450877	*
S - SW - W	k__Bacteria|p__Pseudomonadota|c__Gammaproteobacteria|o__Pseudomonadales|f__Pseudomonadaceae|g__Azotobacter	LEfSe	SW	2.38654628524855	0.011978312760363	0.011978312760363	*
S - SW - W	k__Bacteria|p__Actinomycetota|c__Actinobacteria|o__Micrococcales|f__Cellulomonadaceae|g__Actinotalea	LEfSe	SW	2.38652527074357	0.0187818883534853	0.0187818883534853	*
S - SW - W	k__Bacteria|p__Pseudomonadota|c__Gammaproteobacteria|o__Burkholderiales|f__Nitrosomonadaceae|g__Nitrosospira	LEfSe	S	2.38492285490471	0.00460864709595015	0.00460864709595015	**
S - SW - W	k__Bacteria|p__Pseudomonadota|c__Gammaproteobacteria|o__Burkholderiales|f__Oxalobacteraceae|g__Noviherbaspirillum	LEfSe	S	2.37891133956854	0.0101576142690806	0.0101576142690806	*
S - SW - W	k__Bacteria|p__Bacillota|c__Bacilli|o__Paenibacillales	LEfSe	S	2.35061749190657	0.0313673321792064	0.0313673321792064	*
S - SW - W	k__Bacteria|p__Bacillota|c__Bacilli|o__Paenibacillales|f__Paenibacillaceae	LEfSe	S	2.35061749190657	0.0313673321792064	0.0313673321792064	*
S - SW - W	k__Bacteria|p__Gemmatimonadota|c__S0134 terrestrial group|o__Incertae Sedis|f__Incertae Sedis|g__Incertae Sedis|s__uncultured soil bacterium	LEfSe	SW	2.3494443592588	0.0294130804747973	0.0294130804747973	*
S - SW - W	k__Bacteria|p__Pseudomonadota|c__Alphaproteobacteria|o__Hyphomicrobiales|f__KF-JG30-B3	LEfSe	S	2.31697271419563	0.0120215713366185	0.0120215713366185	*
S - SW - W	k__Bacteria|p__Myxococcota|c__Myxococcia|o__Myxococcales|f__Anaeromyxobacteraceae	LEfSe	SW	2.30428766543136	0.004474517630438	0.004474517630438	**
S - SW - W	k__Bacteria|p__Myxococcota|c__Myxococcia|o__Myxococcales|f__Anaeromyxobacteraceae|g__Anaeromyxobacter	LEfSe	SW	2.30428766543136	0.004474517630438	0.004474517630438	**
S - SW - W	k__Bacteria|p__Chloroflexota|c__Anaerolineae|o__Caldilineales|f__Caldilineaceae|g__Litorilinea	LEfSe	S	2.2888156034618	0.0163989920587637	0.0163989920587637	*
S - SW - W	k__Bacteria|p__Acidobacteriota|c__Blastocatellia|o__Blastocatellales|f__Blastocatellaceae|g__JGI 0001001-H03	LEfSe	S	2.27341352167259	0.0132781237752326	0.0132781237752326	*
S - SW - W	k__Bacteria|p__Pseudomonadota|c__Alphaproteobacteria|o__Tistrellales|f__Geminicoccaceae|g__Candidatus Alysiosphaera	LEfSe	SW	2.23490342403672	0.00731280282752324	0.00731280282752324	**
S - SW - W	k__Bacteria|p__Planctomycetota|c__Pla3 lineage	LEfSe	S	2.23249362457771	0.0303537651732728	0.0303537651732728	*
S - SW - W	k__Bacteria|p__Planctomycetota|c__OM190|o__Incertae Sedis|f__Incertae Sedis|g__Incertae Sedis|s__planctomycete A-2	LEfSe	SW	2.22185946061533	0.0313673321792064	0.0313673321792064	*
S - SW - W	k__Bacteria|p__Bacteroidota|c__Bacteroidia|o__Sphingobacteriales|f__Sphingobacteriaceae|g__Daejeonella|s__Pedobacter sp. MSCB-14	LEfSe	SW	2.20636739056975	0.0111415265195361	0.0111415265195361	*
S - SW - W	k__Bacteria|p__Gemmatimonadota|c__Gemmatimonadia|o__Gemmatimonadales|f__Gemmatimonadaceae|g__Incertae Sedis|s__uncultured Nitrospira sp.	LEfSe	S	2.17180152046203	0.0141809750983641	0.0141809750983641	*
S - SW - W	k__Bacteria|p__Thermodesulfobacteriota|c__Desulfuromonadia	LEfSe	S	2.16327033067319	0.00775320383632411	0.00775320383632411	**
S - SW - W	k__Bacteria|p__Pseudomonadota|c__Alphaproteobacteria|o__Azospirillales|f__Azospirillaceae	LEfSe	S	2.15848310553731	0.0175810146450998	0.0175810146450998	*
S - SW - W	k__Bacteria|p__Bacillota|c__Bacilli|o__Bacillales|f__Bacillaceae|g__Halobacillus	LEfSe	S	2.14645212098904	0.0451952590735015	0.0451952590735015	*
S - SW - W	k__Bacteria|p__Pseudomonadota|c__Alphaproteobacteria|o__Azospirillales|f__Azospirillaceae|g__Skermanella	LEfSe	S	2.14293282362349	0.0044792925613363	0.0044792925613363	**
S - SW - W	k__Bacteria|p__Candidatus Eremiobacterota|c__Eremiobacteria|o__Incertae Sedis|f__Incertae Sedis|g__Incertae Sedis|s__metagenome	LEfSe	SW	2.12805084547569	0.0342431407005416	0.0342431407005416	*
S - SW - W	k__Bacteria|p__Methylomirabilota|c__Methylomirabilia|o__Rokubacteriales|f__Incertae Sedis|g__Incertae Sedis|s__uncultured Candidatus Rokubactera bacterium	LEfSe	S	2.11655957189741	0.0244938640885178	0.0244938640885178	*
S - SW - W	k__Bacteria|p__Acidobacteriota|c__AT-s3-28	LEfSe	S	2.11113134663675	0.0405946548969101	0.0405946548969101	*
S - SW - W	k__Bacteria|p__Actinomycetota|c__Acidimicrobiia|o__Microtrichales|f__Iamiaceae|g__Aquihabitans|s__uncultured Acidimicrobiia bacterium	LEfSe	SW	2.10960405692218	0.0349784733972331	0.0349784733972331	*
S - SW - W	k__Bacteria|p__Bacillota|c__Bacilli|o__Paenibacillales|f__Paenibacillaceae|g__Ammoniphilus	LEfSe	S	2.10389840179356	0.0464130115095253	0.0464130115095253	*
S - SW - W	k__Bacteria|p__Pseudomonadota|c__Gammaproteobacteria|o__Burkholderiales|f__Burkholderiaceae|g__Cupriavidus	LEfSe	SW	2.09725787182659	0.0375037227163933	0.0375037227163933	*
S - SW - W	k__Bacteria|p__Chloroflexota|c__Chloroflexia|o__Kallotenuales|f__AKIW781	LEfSe	SW	2.07761159366403	0.016112627684556	0.016112627684556	*
S - SW - W	k__Bacteria|p__Chloroflexota|c__Chloroflexia|o__Kallotenuales	LEfSe	SW	2.07643035093437	0.0218665342477618	0.0218665342477618	*
S - SW - W	k__Bacteria|p__Bacillota|c__Clostridia|o__Peptostreptococcales-Tissierellales|f__Anaerovoracaceae|g__Family XIII AD3011 group	LEfSe	W	2.0711692004716	0.00854297548517708	0.00854297548517708	**
S - SW - W	k__Bacteria|p__Thermodesulfobacteriota|c__Desulfuromonadia|o__Geobacterales	LEfSe	S	2.0697818812607	0.00461275868252599	0.00461275868252599	**
S - SW - W	k__Bacteria|p__Pseudomonadota|c__Gammaproteobacteria|o__Steroidobacterales|f__Woeseiaceae	LEfSe	S	2.06911718536921	0.0249849901718464	0.0249849901718464	*
S - SW - W	k__Bacteria|p__Pseudomonadota|c__Alphaproteobacteria|o__Hyphomicrobiales|f__Hyphomicrobiales Incertae Sedis|g__Bauldia	LEfSe	S	2.0676976067896	0.0175962567427686	0.0175962567427686	*
S - SW - W	k__Bacteria|p__Pseudomonadota|c__Gammaproteobacteria|o__Steroidobacterales|f__Woeseiaceae|g__Woeseia	LEfSe	S	2.06646387606241	0.0249849901718464	0.0249849901718464	*
S - SW - W	k__Bacteria|p__Thermodesulfobacteriota|c__Desulfuromonadia|o__Geobacterales|f__Geobacteraceae	LEfSe	S	2.0646000836124	0.00461275868252599	0.00461275868252599	**
S - SW - W	k__Bacteria|p__Bacteroidota|c__Bacteroidia|o__Flavobacteriales|f__Flavobacteriaceae|g__Flavobacterium|s__Flavobacterium limnosediminis JC2902	LEfSe	S	2.05456265729514	0.0216910836519427	0.0216910836519427	*
S - SW - W	k__Bacteria|p__Actinomycetota|c__Actinobacteria|o__Micrococcales|f__Micrococcaceae|g__Citricoccus	LEfSe	W	2.05067946146808	0.015708739731203	0.015708739731203	*
S - SW - W	k__Bacteria|p__Actinomycetota|c__Acidimicrobiia|o__Acidimicrobiales|f__Acidimicrobiaceae|g__Incertae Sedis|s__uncultured Acidimicrobiales bacterium	LEfSe	S	2.03993752571174	0.00530870061913743	0.00530870061913743	**
S - SW - W	k__Bacteria|p__Patescibacteria|c__Microgenomatia	LEfSe	SW	2.03535438540692	0.0175810146450998	0.0175810146450998	*
S - SW - W	k__Bacteria|p__Bacillota|c__Bacilli|o__Paenibacillales|f__Paenibacillaceae|g__Paenibacillus	LEfSe	S	2.0286270661332	0.0318091035559404	0.0318091035559404	*
S - SW - W	k__Bacteria|p__Pseudomonadota|c__Alphaproteobacteria|o__Sphingomonadales|f__Sphingomonadaceae|g__Sphingoaurantiacus	LEfSe	SW	2.00284021598691	0.023278294522887	0.023278294522887	*
S - SW - W	k__Bacteria|p__Patescibacteria|c__Microgenomatia|o__Candidatus Pacebacteria|f__Incertae Sedis|g__Incertae Sedis|s__uncultured planctomycete	LEfSe	SW	1.99875347685014	0.0216910836519427	0.0216910836519427	*
S - SW - W	k__Bacteria|p__Actinomycetota|c__Thermoleophilia|o__Solirubrobacterales|f__Solirubrobacteraceae|g__Parviterribacter	LEfSe	SW	1.98937826232123	0.0182401105881966	0.0182401105881966	*
S - SW - W	k__Bacteria|p__Latescibacterota|c__Incertae Sedis|o__Incertae Sedis|f__Incertae Sedis|g__Incertae Sedis|s__uncultured soil bacterium	LEfSe	S	1.95866762671078	0.013394240996699	0.013394240996699	*
S - SW - W	k__Bacteria|p__Thermodesulfobacteriota|c__Desulfuromonadia|o__Geobacterales|f__Geobacteraceae|g__Geomonas	LEfSe	S	1.95486473702922	0.0114799495273632	0.0114799495273632	*
S - SW - W	k__Bacteria|p__Bacteroidota|c__Bacteroidia|o__Chitinophagales|f__Chitinophagaceae|g__Segetibacter	LEfSe	SW	1.95424158400878	0.00867257499524704	0.00867257499524704	**
S - SW - W	k__Bacteria|p__Actinomycetota|c__Acidimicrobiia|o__Acidimicrobiales|f__Acidimicrobiaceae|g__Incertae Sedis|s__uncultured Iamia sp.	LEfSe	S	1.94537626315995	0.0293287136255453	0.0293287136255453	*
S - SW - W	k__Bacteria|p__Latescibacterota|c__Incertae Sedis|o__Incertae Sedis|f__Incertae Sedis|g__Incertae Sedis|s__uncultured soil bacterium PRR-10	LEfSe	S	1.93215777231182	0.00733552785037034	0.00733552785037034	**
S - SW - W	k__Bacteria|p__Acidobacteriota|c__Blastocatellia|o__Elev-16S-573|f__Incertae Sedis|g__Incertae Sedis|s__uncultured proteobacterium	LEfSe	S	1.92394693040074	0.0287285964886783	0.0287285964886783	*
S - SW - W	k__Bacteria|p__Gemmatimonadota|c__Gemmatimonadia|o__Gemmatimonadales|f__Gemmatimonadaceae|g__Incertae Sedis|s__Gemmatimonas sp. WX54	LEfSe	S	1.91338396995183	0.0231113054018165	0.0231113054018165	*
S - SW - W	k__Bacteria|p__Bacteroidota|c__Bacteroidia|o__Chitinophagales|f__Chitinophagaceae|g__Segetibacter|s__uncultured Chitinophagaceae bacterium	LEfSe	SW	1.90167042842045	0.0237401583571754	0.0237401583571754	*
S - SW - W	k__Bacteria|p__Gemmatimonadota|c__S0134 terrestrial group|o__Incertae Sedis|f__Incertae Sedis|g__Incertae Sedis|s__metagenome	LEfSe	SW	1.9015603331819	0.0329130516775821	0.0329130516775821	*
S - SW - W	k__Bacteria|p__Pseudomonadota|c__Alphaproteobacteria|o__Caulobacterales|f__Caulobacteraceae|g__Asticcacaulis	LEfSe	SW	1.89534868773832	0.0209410566555534	0.0209410566555534	*
S - SW - W	k__Bacteria|p__Myxococcota|c__Polyangiia|o__Blfdi19	LEfSe	SW	1.88144607291203	0.0468109036857367	0.0468109036857367	*
S - SW - W	k__Bacteria|p__Pseudomonadota|c__Gammaproteobacteria|o__CCM19a	LEfSe	S	1.87114938236848	0.00516299520844177	0.00516299520844177	**
S - SW - W	k__Bacteria|p__Actinomycetota|c__Actinobacteria|o__Micrococcales|f__Promicromonosporaceae|g__Cellulosimicrobium	LEfSe	SW	1.86622089715344	0.0333732699603261	0.0333732699603261	*
S - SW - W	k__Bacteria|p__Pseudomonadota|c__Gammaproteobacteria|o__CCM19a|f__Incertae Sedis|g__Incertae Sedis|s__uncultured gamma proteobacterium	LEfSe	S	1.86368538667686	0.00516299520844177	0.00516299520844177	**
S - SW - W	k__Bacteria|p__Pseudomonadota|c__Alphaproteobacteria|o__Hyphomicrobiales|f__Hyphomicrobiales Incertae Sedis|g__Bauldia|s__metagenome	LEfSe	S	1.86254	0.0417165790774838	0.0417165790774838	*
S - SW - W	k__Bacteria|p__Acidobacteriota|c__Blastocatellia|o__DS-100|f__Incertae Sedis|g__Incertae Sedis|s__uncultured Acidobacteria bacterium	LEfSe	S	1.8615005026973	0.0172587345410408	0.0172587345410408	*
S - SW - W	k__Bacteria|p__Acidobacteriota|c__Subgroup 20	LEfSe	S	1.85044	0.0165297715606095	0.0165297715606095	*
S - SW - W	k__Bacteria|p__Actinomycetota|c__Acidimicrobiia|o__Acidimicrobiales|f__Acidimicrobiaceae|g__Incertae Sedis|s__uncultured actinobacterium	LEfSe	SW	1.84944939777514	0.0474058621074139	0.0474058621074139	*
S - SW - W	k__Bacteria|p__Pseudomonadota|c__Gammaproteobacteria|o__Pseudomonadales|f__KI89A clade	LEfSe	S	1.84749270338498	0.0440276944253738	0.0440276944253738	*
S - SW - W	k__Bacteria|p__Bacillota|c__Clostridia|o__Oscillospirales|f__Butyricicoccaceae	LEfSe	W	1.84443893659082	0.0345016487490504	0.0345016487490504	*
S - SW - W	k__Bacteria|p__Chloroflexota|c__Chloroflexia|o__Chloroflexales|f__Chloroflexaceae|g__Candidatus Chloroploca	LEfSe	SW	1.84277155920379	0.0468109036857367	0.0468109036857367	*
S - SW - W	k__Bacteria|p__Cyanobacteriota|c__Cyanobacteriia|o__Leptolyngbyales	LEfSe	SW	1.83901246432362	0.0283417898465146	0.0283417898465146	*
S - SW - W	k__Bacteria|p__Cyanobacteriota|c__Cyanobacteriia|o__Leptolyngbyales|f__Leptolyngbyaceae	LEfSe	SW	1.83901246432362	0.0283417898465146	0.0283417898465146	*
S - SW - W	k__Bacteria|p__Acidobacteriota|c__Acidobacteriae|o__PATC26f|f__Incertae Sedis|g__Incertae Sedis|s__metagenome	LEfSe	S	1.8348403180183	0.0373432425627975	0.0373432425627975	*
S - SW - W	k__Bacteria|p__Chloroflexota|c__Anaerolineae|o__Caldilineales|f__Caldilineaceae|g__Incertae Sedis|s__metagenome	LEfSe	S	1.8229730838106	0.0479964129112084	0.0479964129112084	*
S - SW - W	k__Bacteria|p__Pseudomonadota|c__Gammaproteobacteria|o__Burkholderiales|f__Alcaligenaceae|g__Alcaligenes	LEfSe	W	1.81774420055778	0.0209683845808686	0.0209683845808686	*
S - SW - W	k__Bacteria|p__Verrucomicrobiota|c__Verrucomicrobiia|o__Verrucomicrobiales|f__Rubritaleaceae|g__Luteolibacter|s__Verrucomicrobium sp. IMCC25902	LEfSe	W	1.80599873310806	0.0355630323377931	0.0355630323377931	*
S - SW - W	k__Bacteria|p__Chloroflexota|c__Anaerolineae|o__Aggregatilineales|f__A4b|g__Incertae Sedis|s__uncultured sludge bacterium H8	LEfSe	S	1.80336766344487	0.0278449743328973	0.0278449743328973	*
S - SW - W	k__Bacteria|p__Pseudomonadota|c__Gammaproteobacteria|o__PLTA13|f__Incertae Sedis|g__Incertae Sedis|s__metagenome	LEfSe	S	1.78808103683186	0.00744728428878445	0.00744728428878445	**
S - SW - W	k__Bacteria|p__Pseudomonadota|c__Alphaproteobacteria|o__Incertae Sedis|f__Incertae Sedis|g__Incertae Sedis|s__uncultured Rhodospirillaceae bacterium	LEfSe	SW	1.78495490296888	0.0104339089518921	0.0104339089518921	*
S - SW - W	k__Bacteria|p__Hydrogenedentes	LEfSe	S	1.78095874362566	0.0300731510478234	0.0300731510478234	*
S - SW - W	k__Bacteria|p__Hydrogenedentes|c__Hydrogenedentia	LEfSe	S	1.78095874362566	0.0300731510478234	0.0300731510478234	*
S - SW - W	k__Bacteria|p__Hydrogenedentes|c__Hydrogenedentia|o__Hydrogenedentiales	LEfSe	S	1.78095874362566	0.0300731510478234	0.0300731510478234	*
S - SW - W	k__Bacteria|p__Hydrogenedentes|c__Hydrogenedentia|o__Hydrogenedentiales|f__Hydrogenedensaceae	LEfSe	S	1.78095874362566	0.0300731510478234	0.0300731510478234	*
S - SW - W	k__Bacteria|p__Myxococcota|c__Polyangiia|o__Nannocystales|f__Nannocystaceae|g__Incertae Sedis|s__metagenome	LEfSe	SW	1.77784678734629	0.0453399266599237	0.0453399266599237	*
S - SW - W	k__Bacteria|p__Bacteroidota|c__Bacteroidia|o__Flavobacteriales|f__Weeksellaceae|g__Chryseobacterium|s__Chryseobacterium lathyri	LEfSe	S	1.77758074027721	0.0345016487490504	0.0345016487490504	*
S - SW - W	k__Bacteria|p__Patescibacteria|c__Microgenomatia|o__Candidatus Levybacteria	LEfSe	SW	1.77659628535032	0.0112839997074693	0.0112839997074693	*
S - SW - W	k__Bacteria|p__Patescibacteria|c__Saccharimonadia|o__Saccharimonadales|f__WWH38	LEfSe	S	1.77273748507133	0.0287285964886783	0.0287285964886783	*
S - SW - W	k__Bacteria|p__Planctomycetota|c__Pla4 lineage	LEfSe	S	1.75848618688025	0.0432292296119753	0.0432292296119753	*
S - SW - W	k__Bacteria|p__Pseudomonadota|c__Alphaproteobacteria|o__Rickettsiales	LEfSe	W	1.75303701831687	0.017997114137227	0.017997114137227	*
S - SW - W	k__Bacteria|p__Myxococcota|c__Polyangiia|o__Polyangiales|f__Eel-36e1D6	LEfSe	SW	1.74418753603233	0.00744728428878445	0.00744728428878445	**
S - SW - W	k__Bacteria|p__Patescibacteria|c__Microgenomatia|o__Candidatus Woesebacteria	LEfSe	S	1.73922265954402	0.0389266874871535	0.0389266874871535	*
S - SW - W	k__Bacteria|p__Chloroflexota|c__Chloroflexia|o__Chloroflexales|f__Chloroflexaceae|g__Chloronema	LEfSe	SW	1.73328440125239	0.0469189975949088	0.0469189975949088	*
S - SW - W	k__Bacteria|p__Chloroflexota|c__Anaerolineae|o__Anaerolineales|f__Anaerolineaceae|g__Incertae Sedis|s__uncultured Chloroflexi bacterium	LEfSe	SW	1.72939381986265	0.0222664718052274	0.0222664718052274	*
S - SW - W	k__Bacteria|p__Latescibacterota|c__Latescibacteria|o__Latescibacterales|f__Latescibacteraceae|g__Incertae Sedis|s__metagenome	LEfSe	S	1.72197606655708	0.0336414536277725	0.0336414536277725	*
S - SW - W	k__Bacteria|p__Pseudomonadota|c__Gammaproteobacteria|o__Burkholderiales|f__Rhodocyclaceae|g__Azospira	LEfSe	S	1.68767211954798	0.019667138478002	0.019667138478002	*
S - SW - W	k__Bacteria|p__Verrucomicrobiota|c__Omnitrophia	LEfSe	SW	1.68729166328234	0.0287285964886783	0.0287285964886783	*
S - SW - W	k__Bacteria|p__Verrucomicrobiota|c__Omnitrophia|o__Omnitrophales	LEfSe	SW	1.68729166328234	0.0287285964886783	0.0287285964886783	*
S - SW - W	k__Bacteria|p__Pseudomonadota|c__Gammaproteobacteria|o__Burkholderiales|f__Rhodocyclaceae|g__Azospira|s__uncultured Rhodocyclaceae bacterium	LEfSe	S	1.68707312177377	0.0130830120819899	0.0130830120819899	*
S - SW - W	k__Bacteria|p__Pseudomonadota|c__Gammaproteobacteria|o__Rickettsiellales|f__Rickettsiellaceae|g__Incertae Sedis|s__agricultural soil bacterium SC-I-81	LEfSe	W	1.68406196991603	0.0345016487490504	0.0345016487490504	*
S - SW - W	k__Bacteria|p__Actinomycetota|c__Actinobacteria|o__Propionibacteriales|f__Propionibacteriaceae|g__Jiangella	LEfSe	S	1.68222245132307	0.0460284405192294	0.0460284405192294	*
S - SW - W	k__Bacteria|p__Pseudomonadota|c__Alphaproteobacteria|o__Rickettsiales|f__Mitochondria	LEfSe	SW	1.67606348211219	0.0345016487490504	0.0345016487490504	*
S - SW - W	k__Bacteria|p__Pseudomonadota|c__Gammaproteobacteria|o__JG36-GS-52	LEfSe	S	1.66473866164308	0.0127366544306296	0.0127366544306296	*
S - SW - W	k__Bacteria|p__Pseudomonadota|c__Gammaproteobacteria|o__PLTA13|f__Incertae Sedis|g__Incertae Sedis|s__uncultured soil bacterium	LEfSe	S	1.65367131262446	0.0304835527972621	0.0304835527972621	*
S - SW - W	k__Bacteria|p__Pseudomonadota|c__Alphaproteobacteria|o__Kiloniellales|f__Kiloniellaceae	LEfSe	S	1.62940735331737	0.0187439095875957	0.0187439095875957	*
S - SW - W	k__Bacteria|p__Bacteroidota|c__Bacteroidia|o__Chitinophagales|f__Incertae Sedis|g__Incertae Sedis|s__metagenome	LEfSe	S	1.62497415060203	0.0345016487490504	0.0345016487490504	*
S - SW - W	k__Bacteria|p__Bacteroidota|c__Bacteroidia|o__Chitinophagales|f__Chitinophagaceae|g__Puia|s__uncultured soil bacterium	LEfSe	S	1.61819936381305	0.00974893710364834	0.00974893710364834	**
S - SW - W	k__Bacteria|p__Chloroflexota|c__Chloroflexia|o__Thermomicrobiales|f__Thermomicrobiaceae	LEfSe	S	1.61708179153057	0.0476402572332942	0.0476402572332942	*
S - SW - W	k__Bacteria|p__Chloroflexota|c__TK10|o__Incertae Sedis|f__Incertae Sedis|g__Incertae Sedis|s__uncultured Dehalococcoidia bacterium	LEfSe	S	1.61653087286197	0.036212113758295	0.036212113758295	*
S - SW - W	k__Bacteria|p__Bacteroidota|c__Bacteroidia|o__Flavobacteriales|f__Flavobacteriaceae|g__Flavobacterium|s__uncultured Flavobacteriaceae bacterium	LEfSe	S	1.60396333651688	0.00854297548517708	0.00854297548517708	**
S - SW - W	k__Bacteria|p__Pseudomonadota|c__Alphaproteobacteria|o__Kiloniellales|f__Kiloniellaceae|g__Tagaea	LEfSe	S	1.60243092889863	0.0133001203026026	0.0133001203026026	*
S - SW - W	k__Bacteria|p__Pseudomonadota|c__Gammaproteobacteria|o__Lysobacterales|f__Lysobacteraceae|g__Thermomonas|s__Thermomonas fusca	LEfSe	S	1.59526700196426	0.00854297548517708	0.00854297548517708	**
S - SW - W	k__Bacteria|p__Pseudomonadota|c__Gammaproteobacteria|o__Lysobacterales|f__Rhodanobacteraceae|g__Dokdonella|s__Dokdonella ginsengisoli	LEfSe	S	1.5862759848523	0.0345016487490504	0.0345016487490504	*
S - SW - W	k__Bacteria|p__Bacteroidota|c__Bacteroidia|o__Cytophagales|f__Microscillaceae|g__Incertae Sedis|s__metagenome	LEfSe	S	1.56941261505563	0.0345016487490504	0.0345016487490504	*
S - SW - W	k__Bacteria|p__Pseudomonadota|c__Alphaproteobacteria|o__Hyphomicrobiales|f__Kaistiaceae	LEfSe	SW	1.56651344322198	0.0345016487490504	0.0345016487490504	*
S - SW - W	k__Bacteria|p__Pseudomonadota|c__Alphaproteobacteria|o__Hyphomicrobiales|f__Kaistiaceae|g__Kaistia	LEfSe	SW	1.56651344322198	0.0345016487490504	0.0345016487490504	*
S - SW - W	k__Bacteria|p__Bacteroidota|c__Bacteroidia|o__Cytophagales|f__Microscillaceae|g__Incertae Sedis|s__Sorangium cellulosum	LEfSe	SW	1.5627731731035	0.0345016487490504	0.0345016487490504	*
S - SW - W	k__Bacteria|p__Planctomycetota|c__Phycisphaerae|o__Phycisphaerales|f__Phycisphaeraceae|g__Incertae Sedis|s__metagenome	LEfSe	SW	1.54782033727211	0.0446809092274695	0.0446809092274695	*
S - SW - W	k__Bacteria|p__NB1-j|c__Incertae Sedis|o__Incertae Sedis|f__Incertae Sedis|g__Incertae Sedis|s__uncultured organism	LEfSe	S	1.54512554007676	0.0345016487490504	0.0345016487490504	*
S - SW - W	k__Bacteria|p__Bacteroidota|c__Bacteroidia|o__Cytophagales|f__Hymenobacteraceae|g__Pontibacter|s__uncultured soil bacterium	LEfSe	SW	1.53844674301004	0.0345016487490504	0.0345016487490504	*
S - SW - W	k__Bacteria|p__Actinomycetota|c__Actinobacteria|o__Micrococcales|f__Demequinaceae	LEfSe	S	1.51712873114363	0.0345016487490504	0.0345016487490504	*
S - SW - W	k__Bacteria|p__Actinomycetota|c__Actinobacteria|o__Micrococcales|f__Demequinaceae|g__Demequina	LEfSe	S	1.51712873114363	0.0345016487490504	0.0345016487490504	*
S - SW - W	k__Bacteria|p__Patescibacteria|c__Gracilibacteria|o__Candidatus Peregrinibacteria	LEfSe	SW	1.51617172430372	0.0345016487490504	0.0345016487490504	*
S - SW - W	k__Bacteria|p__Incertae Sedis|c__Incertae Sedis|o__SJA-28|f__Incertae Sedis|g__Incertae Sedis|s__metagenome	LEfSe	S	1.51274816947028	0.0299792299885156	0.0299792299885156	*
S - SW - W	k__Bacteria|p__Bacteroidota|c__Bacteroidia|o__Sphingobacteriales|f__AKYH767|g__Incertae Sedis|s__uncultured Sphingobacteriales bacterium	LEfSe	S	1.50632605506294	0.0345016487490504	0.0345016487490504	*
S - SW - W	k__Bacteria|p__Bacillota|c__Bacilli|o__Exiguobacterales	LEfSe	SW	1.49047006927377	0.0345016487490504	0.0345016487490504	*
S - SW - W	k__Bacteria|p__Bacillota|c__Bacilli|o__Exiguobacterales|f__Exiguobacteraceae	LEfSe	SW	1.49047006927377	0.0345016487490504	0.0345016487490504	*
S - SW - W	k__Bacteria|p__Bacillota|c__Bacilli|o__Exiguobacterales|f__Exiguobacteraceae|g__Exiguobacterium	LEfSe	SW	1.49047006927377	0.0345016487490504	0.0345016487490504	*
S - SW - W	k__Bacteria|p__Gemmatimonadota|c__Gemmatimonadia|o__Gemmatimonadales|f__Gemmatimonadaceae|g__Gemmatirosa	LEfSe	SW	1.44991159904558	0.0476402572332942	0.0476402572332942	*
S - SW - W	k__Bacteria|p__Gemmatimonadota|c__Gemmatimonadia|o__Gemmatimonadales|f__Gemmatimonadaceae|g__Gemmatirosa|s__uncultured soil bacterium	LEfSe	SW	1.44991159904558	0.0476402572332942	0.0476402572332942	*
S - SW - W	k__Bacteria|p__Myxococcota|c__Myxococcia|o__Myxococcales|f__Vulgatibacteraceae|g__Vulgatibacter|s__Vulgatibacter sp.	LEfSe	S	1.3939069636276	0.0345016487490504	0.0345016487490504	*

## Sheet: LDA for all treatments
	LDA for all treatments
Comparison	Taxa	Method	Group	LDA	P.unadj	P.adj	Significance
RS - RSW - RW - S - SW - W	k__Bacteria|p__Pseudomonadota|c__Gammaproteobacteria	LEfSe	W	5.22396528889044	0.0235989635540179	0.0235989635540179	*
RS - RSW - RW - S - SW - W	k__Bacteria|p__Pseudomonadota|c__Gammaproteobacteria|o__Burkholderiales	LEfSe	W	5.21828681869097	0.0396519759960315	0.0396519759960315	*
RS - RSW - RW - S - SW - W	k__Bacteria|p__Pseudomonadota|c__Gammaproteobacteria|o__Burkholderiales|f__Comamonadaceae|g__Roseateles	LEfSe	W	5.18574539043339	0.0426589552411765	0.0426589552411765	*
RS - RSW - RW - S - SW - W	k__Bacteria|p__Pseudomonadota|c__Gammaproteobacteria|o__Burkholderiales|f__Comamonadaceae	LEfSe	W	5.17353419480135	0.043443785699218	0.043443785699218	*
RS - RSW - RW - S - SW - W	k__Bacteria|p__Acidobacteriota	LEfSe	RW	4.99599634754071	0.00982653028025464	0.00982653028025464	**
RS - RSW - RW - S - SW - W	k__Bacteria|p__Acidobacteriota|c__Vicinamibacteria	LEfSe	RW	4.72745064161711	0.0206897724702393	0.0206897724702393	*
RS - RSW - RW - S - SW - W	k__Bacteria|p__Acidobacteriota|c__Vicinamibacteria|o__Vicinamibacterales	LEfSe	RW	4.71938906864456	0.0141560232601513	0.0141560232601513	*
RS - RSW - RW - S - SW - W	k__Bacteria|p__Chloroflexota	LEfSe	S	4.58133090692394	0.0415068514897039	0.0415068514897039	*
RS - RSW - RW - S - SW - W	k__Bacteria|p__Pseudomonadota|c__Alphaproteobacteria|o__Hyphomicrobiales|f__Rhizobiaceae	LEfSe	W	4.56433125030579	0.0488879674322265	0.0488879674322265	*
RS - RSW - RW - S - SW - W	k__Bacteria|p__Acidobacteriota|c__Blastocatellia	LEfSe	RW	4.50137507225996	0.0323864241125493	0.0323864241125493	*
RS - RSW - RW - S - SW - W	k__Bacteria|p__Pseudomonadota|c__Gammaproteobacteria|o__Burkholderiales|f__Burkholderiaceae	LEfSe	W	4.48351543458282	0.0411294158527516	0.0411294158527516	*
RS - RSW - RW - S - SW - W	k__Bacteria|p__Pseudomonadota|c__Alphaproteobacteria|o__Hyphomicrobiales|f__Rhizobiaceae|g__Brucella	LEfSe	W	4.37280689457646	0.037529936555038	0.037529936555038	*
RS - RSW - RW - S - SW - W	k__Bacteria|p__Acidobacteriota|c__Vicinamibacteria|o__Vicinamibacterales|f__Vicinamibacteraceae	LEfSe	RW	4.28314685174302	0.0124999604929853	0.0124999604929853	*
RS - RSW - RW - S - SW - W	k__Bacteria|p__Acidobacteriota|c__Blastocatellia|o__Pyrinomonadales	LEfSe	RW	4.18529146868368	0.0446467091864999	0.0446467091864999	*
RS - RSW - RW - S - SW - W	k__Bacteria|p__Acidobacteriota|c__Blastocatellia|o__Pyrinomonadales|f__Pyrinomonadaceae	LEfSe	RW	4.18529146868368	0.0446467091864999	0.0446467091864999	*
RS - RSW - RW - S - SW - W	k__Bacteria|p__Chloroflexota|c__KD4-96	LEfSe	S	4.18442867496163	0.0407552362174754	0.0407552362174754	*
RS - RSW - RW - S - SW - W	k__Bacteria|p__Pseudomonadota|c__Alphaproteobacteria|o__Hyphomicrobiales|f__Rhizobiaceae|g__Agrobacterium	LEfSe	W	4.14349959859279	0.0396519759960315	0.0396519759960315	*
RS - RSW - RW - S - SW - W	k__Bacteria|p__Myxococcota	LEfSe	S	3.95862138775885	0.0371869253942105	0.0371869253942105	*
RS - RSW - RW - S - SW - W	k__Bacteria|p__Actinomycetota|c__Acidimicrobiia	LEfSe	S	3.94167795187109	0.0256722757406816	0.0256722757406816	*
RS - RSW - RW - S - SW - W	k__Bacteria|p__Methylomirabilota	LEfSe	S	3.89852536777271	0.0141560232601513	0.0141560232601513	*
RS - RSW - RW - S - SW - W	k__Bacteria|p__Methylomirabilota|c__Methylomirabilia	LEfSe	S	3.89852536777271	0.0141560232601513	0.0141560232601513	*
RS - RSW - RW - S - SW - W	k__Bacteria|p__Methylomirabilota|c__Methylomirabilia|o__Rokubacteriales	LEfSe	S	3.89852536777271	0.0141560232601513	0.0141560232601513	*
RS - RSW - RW - S - SW - W	k__Bacteria|p__Bacteroidota|c__Bacteroidia|o__Cytophagales|f__Microscillaceae	LEfSe	RW	3.89799816630097	0.0235989635540179	0.0235989635540179	*
RS - RSW - RW - S - SW - W	k__Bacteria|p__Chloroflexota|c__Anaerolineae|o__Aggregatilineales	LEfSe	RW	3.76243994586547	0.0411294158527516	0.0411294158527516	*
RS - RSW - RW - S - SW - W	k__Bacteria|p__Gemmatimonadota|c__Gemmatimonadia|o__Gemmatimonadales|f__Gemmatimonadaceae|g__Gemmatimonas	LEfSe	SW	3.73637045254014	0.0320883347877518	0.0320883347877518	*
RS - RSW - RW - S - SW - W	k__Bacteria|p__Acidobacteriota|c__Acidobacteriae	LEfSe	RS	3.70146926884135	0.0171249292899584	0.0171249292899584	*
RS - RSW - RW - S - SW - W	k__Bacteria|p__Myxococcota|c__Polyangiia	LEfSe	RW	3.66385621631279	0.0361756850526461	0.0361756850526461	*
RS - RSW - RW - S - SW - W	k__Bacteria|p__Chloroflexota|c__Anaerolineae|o__Aggregatilineales|f__A4b	LEfSe	RW	3.62797346039053	0.0329905426665415	0.0329905426665415	*
RS - RSW - RW - S - SW - W	k__Bacteria|p__Chloroflexota|c__Anaerolineae|o__Anaerolineales	LEfSe	S	3.61837429734869	0.0148478630269796	0.0148478630269796	*
RS - RSW - RW - S - SW - W	k__Bacteria|p__Chloroflexota|c__Anaerolineae|o__Anaerolineales|f__Anaerolineaceae	LEfSe	S	3.61837429734869	0.0148478630269796	0.0148478630269796	*
RS - RSW - RW - S - SW - W	k__Bacteria|p__Acidobacteriota|c__Acidobacteriae|o__Bryobacterales	LEfSe	RS	3.61028871403169	0.0271502508311882	0.0271502508311882	*
RS - RSW - RW - S - SW - W	k__Bacteria|p__Acidobacteriota|c__Acidobacteriae|o__Bryobacterales|f__Bryobacteraceae	LEfSe	RS	3.61028871403169	0.0271502508311882	0.0271502508311882	*
RS - RSW - RW - S - SW - W	k__Bacteria|p__Nitrospirota|c__Nitrospiria	LEfSe	RS	3.60343725818844	0.00936283749396971	0.00936283749396971	**
RS - RSW - RW - S - SW - W	k__Bacteria|p__Nitrospirota|c__Nitrospiria|o__Nitrospirales	LEfSe	RS	3.60343725818844	0.00936283749396971	0.00936283749396971	**
RS - RSW - RW - S - SW - W	k__Bacteria|p__Nitrospirota|c__Nitrospiria|o__Nitrospirales|f__Nitrospiraceae	LEfSe	RS	3.60343725818844	0.00936283749396971	0.00936283749396971	**
RS - RSW - RW - S - SW - W	k__Bacteria|p__Nitrospirota|c__Nitrospiria|o__Nitrospirales|f__Nitrospiraceae|g__Nitrospira	LEfSe	RS	3.60343725818844	0.00936283749396971	0.00936283749396971	**
RS - RSW - RW - S - SW - W	k__Bacteria|p__Nitrospirota	LEfSe	RS	3.60186461973733	0.0102134609468982	0.0102134609468982	*
RS - RSW - RW - S - SW - W	k__Bacteria|p__Actinomycetota|c__Actinobacteria|o__Propionibacteriales|f__Nocardioidaceae	LEfSe	RW	3.59542761268973	0.0475772061913282	0.0475772061913282	*
RS - RSW - RW - S - SW - W	k__Bacteria|p__Myxococcota|c__bacteriap25	LEfSe	S	3.59198754902795	0.0204957207357514	0.0204957207357514	*
RS - RSW - RW - S - SW - W	k__Bacteria|p__Bacteroidota|c__Bacteroidia|o__Chitinophagales|f__Saprospiraceae	LEfSe	RW	3.59194661331719	0.0279194423025013	0.0279194423025013	*
RS - RSW - RW - S - SW - W	k__Bacteria|p__Pseudomonadota|c__Alphaproteobacteria|o__Sphingomonadales|f__Sphingomonadaceae|g__Croceibacterium	LEfSe	RW	3.59072826038392	0.0312096886739563	0.0312096886739563	*
RS - RSW - RW - S - SW - W	k__Bacteria|p__Acidobacteriota|c__Acidobacteriae|o__Bryobacterales|f__Bryobacteraceae|g__Bryobacter	LEfSe	RS	3.58560271586613	0.0284437694555662	0.0284437694555662	*
RS - RSW - RW - S - SW - W	k__Bacteria|p__Pseudomonadota|c__Alphaproteobacteria|o__Azospirillales	LEfSe	S	3.56147265515536	0.0242715510471399	0.0242715510471399	*
RS - RSW - RW - S - SW - W	k__Bacteria|p__Gemmatimonadota|c__Gemmatimonadia|o__Gemmatimonadales|f__Gemmatimonadaceae|g__Incertae Sedis|s__uncultured proteobacterium	LEfSe	S	3.52792283252908	0.0471477112566308	0.0471477112566308	*
RS - RSW - RW - S - SW - W	k__Bacteria|p__Pseudomonadota|c__Gammaproteobacteria|o__Burkholderiales|f__SC-I-84	LEfSe	RS	3.48409171808018	0.021483789612246	0.021483789612246	*
RS - RSW - RW - S - SW - W	k__Bacteria|p__Pseudomonadota|c__Gammaproteobacteria|o__Steroidobacterales	LEfSe	S	3.4761300995309	0.0284437694555662	0.0284437694555662	*
RS - RSW - RW - S - SW - W	k__Bacteria|p__Pseudomonadota|c__Gammaproteobacteria|o__Steroidobacterales|f__Steroidobacteraceae	LEfSe	S	3.45911801938194	0.0284437694555662	0.0284437694555662	*
RS - RSW - RW - S - SW - W	k__Bacteria|p__Pseudomonadota|c__Gammaproteobacteria|o__Burkholderiales|f__TRA3-20	LEfSe	S	3.45662065366469	0.0204957207357514	0.0204957207357514	*
RS - RSW - RW - S - SW - W	k__Bacteria|p__Bacteroidota|c__Bacteroidia|o__Chitinophagales|f__Chitinophagaceae|g__Terrimonas	LEfSe	RW	3.43896514040548	0.0181270535166495	0.0181270535166495	*
RS - RSW - RW - S - SW - W	k__Bacteria|p__Gemmatimonadota|c__Longimicrobiia	LEfSe	SW	3.43867778640751	0.0385771007083877	0.0385771007083877	*
RS - RSW - RW - S - SW - W	k__Bacteria|p__Gemmatimonadota|c__Longimicrobiia|o__Longimicrobiales	LEfSe	SW	3.43867778640751	0.0385771007083877	0.0385771007083877	*
RS - RSW - RW - S - SW - W	k__Bacteria|p__Gemmatimonadota|c__Longimicrobiia|o__Longimicrobiales|f__Longimicrobiaceae	LEfSe	SW	3.43867778640751	0.0385771007083877	0.0385771007083877	*
RS - RSW - RW - S - SW - W	k__Bacteria|p__Actinomycetota|c__Acidimicrobiia|o__Actinomarinales	LEfSe	S	3.43711349585973	0.0127419408005736	0.0127419408005736	*
RS - RSW - RW - S - SW - W	k__Bacteria|p__Pseudomonadota|c__Gammaproteobacteria|o__Burkholderiales|f__Comamonadaceae|g__Ramlibacter	LEfSe	RSW	3.38105470353894	0.0326871528424879	0.0326871528424879	*
RS - RSW - RW - S - SW - W	k__Bacteria|p__Myxococcota|c__Polyangiia|o__Polyangiales	LEfSe	RW	3.36876716394111	0.0371869253942105	0.0371869253942105	*
RS - RSW - RW - S - SW - W	k__Bacteria|p__Pseudomonadota|c__Gammaproteobacteria|o__Lysobacterales|f__Lysobacteraceae|g__Luteimonas	LEfSe	RW	3.36015757592101	0.0392905639112879	0.0392905639112879	*
RS - RSW - RW - S - SW - W	k__Bacteria|p__Actinomycetota|c__Actinobacteria|o__Propionibacteriales|f__Nocardioidaceae|g__Aeromicrobium	LEfSe	RW	3.31576516867529	0.0392905639112879	0.0392905639112879	*
RS - RSW - RW - S - SW - W	k__Bacteria|p__Pseudomonadota|c__Alphaproteobacteria|o__Hyphomicrobiales|f__Beijerinckiaceae|g__Methylobacterium	LEfSe	W	3.31325586560391	0.0348679988959313	0.0348679988959313	*
RS - RSW - RW - S - SW - W	k__Bacteria|p__Pseudomonadota|c__Alphaproteobacteria|o__Hyphomicrobiales|f__Devosiaceae	LEfSe	RW	3.31103574762686	0.0129884520102971	0.0129884520102971	*
RS - RSW - RW - S - SW - W	k__Bacteria|p__Latescibacterota	LEfSe	S	3.28614669821883	0.00954570744325754	0.00954570744325754	**
RS - RSW - RW - S - SW - W	k__Bacteria|p__Pseudomonadota|c__Gammaproteobacteria|o__Burkholderiales|f__Nitrosomonadaceae|g__Ellin6067	LEfSe	RS	3.27151185720588	0.0195514271216265	0.0195514271216265	*
RS - RSW - RW - S - SW - W	k__Bacteria|p__Pseudomonadota|c__Gammaproteobacteria|o__Rickettsiellales	LEfSe	S	3.26183531965359	0.0342311521516564	0.0342311521516564	*
RS - RSW - RW - S - SW - W	k__Bacteria|p__Pseudomonadota|c__Gammaproteobacteria|o__Rickettsiellales|f__Rickettsiellaceae	LEfSe	S	3.26183531965359	0.0342311521516564	0.0342311521516564	*
RS - RSW - RW - S - SW - W	k__Bacteria|p__Actinomycetota|c__Acidimicrobiia|o__Actinomarinales|f__Incertae Sedis|g__Incertae Sedis|s__uncultured soil bacterium	LEfSe	S	3.23888995230167	0.0203034197789411	0.0203034197789411	*
RS - RSW - RW - S - SW - W	k__Bacteria|p__Acidobacteriota|c__Blastocatellia|o__Pyrinomonadales|f__Pyrinomonadaceae|g__RB41	LEfSe	RW	3.1901963728525	0.0306367309285826	0.0306367309285826	*
RS - RSW - RW - S - SW - W	k__Bacteria|p__Pseudomonadota|c__Gammaproteobacteria|o__Burkholderiales|f__Rhodocyclaceae	LEfSe	RS	3.18224082144648	0.0107179499113162	0.0107179499113162	*
RS - RSW - RW - S - SW - W	k__Bacteria|p__Pseudomonadota|c__Alphaproteobacteria|o__Hyphomicrobiales|f__Devosiaceae|g__Devosia	LEfSe	RW	3.17136060867015	0.0141560232601513	0.0141560232601513	*
RS - RSW - RW - S - SW - W	k__Bacteria|p__Bacteroidota|c__Bacteroidia|o__Cytophagales|f__Microscillaceae|g__Ohtaekwangia	LEfSe	RW	3.16364157745571	0.0114650156448056	0.0114650156448056	*
RS - RSW - RW - S - SW - W	k__Bacteria|p__Pseudomonadota|c__Gammaproteobacteria|o__Rickettsiellales|f__Rickettsiellaceae|g__Aquicella	LEfSe	S	3.15831801338659	0.0361756850526461	0.0361756850526461	*
RS - RSW - RW - S - SW - W	k__Bacteria|p__Actinomycetota|c__Acidimicrobiia|o__Microtrichales|f__Ilumatobacteraceae	LEfSe	RW	3.15688809684902	0.0274043669257372	0.0274043669257372	*
RS - RSW - RW - S - SW - W	k__Bacteria|p__Pseudomonadota|c__Gammaproteobacteria|o__Lysobacterales|f__Lysobacteraceae|g__Lysobacter|s__Lysobacter dokdonensis	LEfSe	RS	3.14546942576444	0.0450546398851929	0.0450546398851929	*
RS - RSW - RW - S - SW - W	k__Bacteria|p__Chloroflexota|c__Dehalococcoidia	LEfSe	S	3.1272728097628	0.0193676586023343	0.0193676586023343	*
RS - RSW - RW - S - SW - W	k__Bacteria|p__Chloroflexota|c__Dehalococcoidia|o__S085	LEfSe	S	3.10364998071611	0.0184734779399285	0.0184734779399285	*
RS - RSW - RW - S - SW - W	k__Bacteria|p__Cyanobacteriota|c__Vampirivibrionia	LEfSe	W	3.08937697369598	0.0174528856872892	0.0174528856872892	*
RS - RSW - RW - S - SW - W	k__Bacteria|p__Pseudomonadota|c__Alphaproteobacteria|o__Dongiales	LEfSe	RS	3.0861469793997	0.0323864241125493	0.0323864241125493	*
RS - RSW - RW - S - SW - W	k__Bacteria|p__Pseudomonadota|c__Alphaproteobacteria|o__Dongiales|f__Dongiaceae	LEfSe	RS	3.0861469793997	0.0323864241125493	0.0323864241125493	*
RS - RSW - RW - S - SW - W	k__Bacteria|p__Pseudomonadota|c__Alphaproteobacteria|o__Dongiales|f__Dongiaceae|g__Dongia	LEfSe	RS	3.0861469793997	0.0323864241125493	0.0323864241125493	*
RS - RSW - RW - S - SW - W	k__Bacteria|p__Chloroflexota|c__Anaerolineae|o__Caldilineales	LEfSe	RS	3.08193581877805	0.0426589552411765	0.0426589552411765	*
RS - RSW - RW - S - SW - W	k__Bacteria|p__Chloroflexota|c__Anaerolineae|o__Caldilineales|f__Caldilineaceae	LEfSe	RS	3.08193581877805	0.0426589552411765	0.0426589552411765	*
RS - RSW - RW - S - SW - W	k__Bacteria|p__Cyanobacteriota|c__Vampirivibrionia|o__Obscuribacterales	LEfSe	W	3.08109189524253	0.0227299484943567	0.0227299484943567	*
RS - RSW - RW - S - SW - W	k__Bacteria|p__Cyanobacteriota|c__Vampirivibrionia|o__Obscuribacterales|f__Obscuribacteraceae	LEfSe	W	3.08109189524253	0.0227299484943567	0.0227299484943567	*
RS - RSW - RW - S - SW - W	k__Bacteria|p__Acidobacteriota|c__Blastocatellia|o__Blastocatellales|f__Blastocatellaceae|g__Aridibacter	LEfSe	RW	3.05908888573953	0.0426589552411765	0.0426589552411765	*
RS - RSW - RW - S - SW - W	k__Bacteria|p__Myxococcota|c__Myxococcia	LEfSe	RSW	3.05276888381124	0.0206897724702393	0.0206897724702393	*
RS - RSW - RW - S - SW - W	k__Bacteria|p__Myxococcota|c__Myxococcia|o__Myxococcales	LEfSe	RSW	3.05276888381124	0.0206897724702393	0.0206897724702393	*
RS - RSW - RW - S - SW - W	k__Bacteria|p__Actinomycetota|c__Actinobacteria|o__Micrococcales|f__Cellulomonadaceae	LEfSe	S	3.0476452072322	0.0284437694555662	0.0284437694555662	*
RS - RSW - RW - S - SW - W	k__Bacteria|p__Planctomycetota|c__Phycisphaerae|o__Phycisphaerales|f__Phycisphaeraceae|g__AKYG587	LEfSe	S	3.04689608578635	0.0422715949245779	0.0422715949245779	*
RS - RSW - RW - S - SW - W	k__Bacteria|p__Acidobacteriota|c__Blastocatellia|o__Pyrinomonadales|f__Pyrinomonadaceae|g__Incertae Sedis|s__uncultured Acidobacteriaceae bacterium	LEfSe	RS	3.03562205417951	0.0197368729834782	0.0197368729834782	*
RS - RSW - RW - S - SW - W	k__Bacteria|p__Chloroflexota|c__Anaerolineae|o__Anaerolineales|f__Anaerolineaceae|g__Incertae Sedis|s__uncultured sludge bacterium S41	LEfSe	RS	3.01416064298078	0.013113431933195	0.013113431933195	*
RS - RSW - RW - S - SW - W	k__Bacteria|p__Pseudomonadota|c__Gammaproteobacteria|o__Burkholderiales|f__Rhodocyclaceae|g__Aromatoleum	LEfSe	RS	3.00483187893555	0.0123806445076745	0.0123806445076745	*
RS - RSW - RW - S - SW - W	k__Bacteria|p__Bacteroidota|c__Bacteroidia|o__Chitinophagales|f__Chitinophagaceae|g__Ferruginibacter	LEfSe	RW	2.99720398529144	0.0242715510471399	0.0242715510471399	*
RS - RSW - RW - S - SW - W	k__Bacteria|p__Pseudomonadota|c__Alphaproteobacteria|o__Reyranellales	LEfSe	RS	2.99601692929829	0.0368468956905513	0.0368468956905513	*
RS - RSW - RW - S - SW - W	k__Bacteria|p__Pseudomonadota|c__Alphaproteobacteria|o__Reyranellales|f__Reyranellaceae	LEfSe	RS	2.99601692929829	0.0368468956905513	0.0368468956905513	*
RS - RSW - RW - S - SW - W	k__Bacteria|p__Pseudomonadota|c__Gammaproteobacteria|o__Steroidobacterales|f__Steroidobacteraceae|g__Incertae Sedis|s__uncultured Methylococcaceae bacterium	LEfSe	RS	2.99016716253483	0.0295208014810218	0.0295208014810218	*
RS - RSW - RW - S - SW - W	k__Bacteria|p__Actinomycetota|c__Acidimicrobiia|o__Acidimicrobiales|f__Acidimicrobiaceae|g__Acidiferrimicrobium	LEfSe	S	2.9755661744422	0.0331325725365314	0.0331325725365314	*
RS - RSW - RW - S - SW - W	k__Bacteria|p__Pseudomonadota|c__Gammaproteobacteria|o__Burkholderiales|f__Sutterellaceae	LEfSe	S	2.97170226888934	0.0292479470061175	0.0292479470061175	*
RS - RSW - RW - S - SW - W	k__Bacteria|p__Chloroflexota|c__JG30-KF-CM66	LEfSe	RW	2.96465541616245	0.0418875691233206	0.0418875691233206	*
RS - RSW - RW - S - SW - W	k__Bacteria|p__Bacteroidota|c__Bacteroidia|o__Cytophagales|f__Microscillaceae|g__Chryseolinea	LEfSe	S	2.9632054970723	0.0116875730464038	0.0116875730464038	*
RS - RSW - RW - S - SW - W	k__Bacteria|p__Myxococcota|c__Myxococcia|o__Myxococcales|f__Myxococcaceae	LEfSe	RSW	2.95188413372746	0.0169631872041699	0.0169631872041699	*
RS - RSW - RW - S - SW - W	k__Bacteria|p__Acidobacteriota|c__Vicinamibacteria|o__Vicinamibacterales|f__Incertae Sedis|g__Incertae Sedis|s__metagenome	LEfSe	S	2.94023882336056	0.0249624985970033	0.0249624985970033	*
RS - RSW - RW - S - SW - W	k__Bacteria|p__Pseudomonadota|c__Alphaproteobacteria|o__Reyranellales|f__Reyranellaceae|g__Reyranella	LEfSe	RS	2.93336428603217	0.037529936555038	0.037529936555038	*
RS - RSW - RW - S - SW - W	k__Bacteria|p__Actinomycetota|c__Acidimicrobiia|o__Actinomarinales|f__Incertae Sedis|g__Incertae Sedis|s__uncultured Actinomycetales bacterium	LEfSe	S	2.93207307504462	0.0206897724702393	0.0206897724702393	*
RS - RSW - RW - S - SW - W	k__Bacteria|p__Pseudomonadota|c__Alphaproteobacteria|o__Hyphomicrobiales|f__Beijerinckiaceae|g__Microvirga	LEfSe	RSW	2.91562449044714	0.0307667228235506	0.0307667228235506	*
RS - RSW - RW - S - SW - W	k__Bacteria|p__Acidobacteriota|c__Subgroup 25	LEfSe	S	2.9150294947983	0.0264013627515331	0.0264013627515331	*
RS - RSW - RW - S - SW - W	k__Bacteria|p__Myxococcota|c__Polyangiia|o__Polyangiales|f__BIrii41	LEfSe	RW	2.90054744472764	0.0218916993145171	0.0218916993145171	*
RS - RSW - RW - S - SW - W	k__Bacteria|p__Chloroflexota|c__Anaerolineae|o__Aggregatilineales|f__A4b|g__Incertae Sedis|s__uncultured soil bacterium	LEfSe	RW	2.88726139753694	0.0145672937396913	0.0145672937396913	*
RS - RSW - RW - S - SW - W	k__Bacteria|p__Gemmatimonadota|c__Gemmatimonadia|o__Gemmatimonadales|f__Gemmatimonadaceae|g__Roseisolibacter	LEfSe	SW	2.87671915471173	0.021483789612246	0.021483789612246	*
RS - RSW - RW - S - SW - W	k__Bacteria|p__Pseudomonadota|c__Gammaproteobacteria|o__Lysobacterales|f__Rhodanobacteraceae|g__Ahniella	LEfSe	RS	2.87571066168906	0.0462996870652503	0.0462996870652503	*
RS - RSW - RW - S - SW - W	k__Bacteria|p__Pseudomonadota|c__Alphaproteobacteria|o__Elsterales	LEfSe	S	2.86297258749982	0.0355161150931519	0.0355161150931519	*
RS - RSW - RW - S - SW - W	k__Bacteria|p__Chloroflexota|c__Ktedonobacteria	LEfSe	RW	2.82550077061041	0.0361756850526461	0.0361756850526461	*
RS - RSW - RW - S - SW - W	k__Bacteria|p__Chloroflexota|c__Ktedonobacteria|o__C0119	LEfSe	RW	2.82550077061041	0.0392905639112879	0.0392905639112879	*
RS - RSW - RW - S - SW - W	k__Bacteria|p__Acidobacteriota|c__Acidobacteriae|o__PATC26f	LEfSe	S	2.8107974185596	0.0289775034077536	0.0289775034077536	*
RS - RSW - RW - S - SW - W	k__Bacteria|p__Actinomycetota|c__Acidimicrobiia|o__Microtrichales|f__Ilumatobacteraceae|g__Ilumatobacter	LEfSe	RW	2.80274461882861	0.0186490727070477	0.0186490727070477	*
RS - RSW - RW - S - SW - W	k__Bacteria|p__Chloroflexota|c__Anaerolineae|o__Aggregatilineales|f__A4b|g__Incertae Sedis|s__metagenome	LEfSe	RW	2.77840276019176	0.0116148385777356	0.0116148385777356	*
RS - RSW - RW - S - SW - W	k__Bacteria|p__Pseudomonadota|c__Gammaproteobacteria|o__Enterobacterales|f__Yersiniaceae	LEfSe	W	2.75016494456648	0.00852058369019733	0.00852058369019733	**
RS - RSW - RW - S - SW - W	k__Bacteria|p__Pseudomonadota|c__Gammaproteobacteria|o__Enterobacterales|f__Yersiniaceae|g__Serratia	LEfSe	W	2.75016494456648	0.0152192852331844	0.0152192852331844	*
RS - RSW - RW - S - SW - W	k__Bacteria|p__Chloroflexota|c__Chloroflexia|o__Chloroflexales|f__Herpetosiphonaceae	LEfSe	RW	2.74574422834671	0.0336053931324692	0.0336053931324692	*
RS - RSW - RW - S - SW - W	k__Bacteria|p__Chloroflexota|c__Chloroflexia|o__Chloroflexales|f__Herpetosiphonaceae|g__Herpetosiphon	LEfSe	RW	2.74574422834671	0.0336053931324692	0.0336053931324692	*
RS - RSW - RW - S - SW - W	k__Bacteria|p__Pseudomonadota|c__Gammaproteobacteria|o__Pseudomonadales|f__Pseudohongiellaceae	LEfSe	RW	2.72717990844123	0.0248305062597365	0.0248305062597365	*
RS - RSW - RW - S - SW - W	k__Bacteria|p__Pseudomonadota|c__Gammaproteobacteria|o__Pseudomonadales|f__Pseudohongiellaceae|g__BIyi10	LEfSe	RW	2.72717990844123	0.0248305062597365	0.0248305062597365	*
RS - RSW - RW - S - SW - W	k__Bacteria|p__Verrucomicrobiota|c__Verrucomicrobiia|o__Verrucomicrobiales|f__Rubritaleaceae|g__Luteolibacter|s__Verrucomicrobium sp. IMCC25902	LEfSe	RW	2.72188679651007	0.0471911239760509	0.0471911239760509	*
RS - RSW - RW - S - SW - W	k__Bacteria|p__Acidobacteriota|c__Vicinamibacteria|o__Vicinamibacterales|f__Incertae Sedis|g__Incertae Sedis|s__uncultured microorganism	LEfSe	RW	2.70990067375391	0.0300738233221721	0.0300738233221721	*
RS - RSW - RW - S - SW - W	k__Bacteria|p__Armatimonadota|c__Chthonomonadia	LEfSe	S	2.69407214053234	0.0103124798521804	0.0103124798521804	*
RS - RSW - RW - S - SW - W	k__Bacteria|p__Armatimonadota|c__Chthonomonadia|o__Chthonomonadales	LEfSe	S	2.69407214053234	0.0103124798521804	0.0103124798521804	*
RS - RSW - RW - S - SW - W	k__Bacteria|p__Pseudomonadota|c__Gammaproteobacteria|o__Pseudomonadales|f__Pseudohongiellaceae|g__BIyi10|s__uncultured soil bacterium	LEfSe	RW	2.68785332433968	0.0277757188674761	0.0277757188674761	*
RS - RSW - RW - S - SW - W	k__Bacteria|p__Pseudomonadota|c__Gammaproteobacteria|o__Pseudomonadales|f__Pseudomonadaceae|g__Azotobacter	LEfSe	RSW	2.68775824467371	0.0147813196127611	0.0147813196127611	*
RS - RSW - RW - S - SW - W	k__Bacteria|p__Bacteroidota|c__Bacteroidia|o__Cytophagales|f__Microscillaceae|g__Ohtaekwangia|s__uncultured Bacteroidetes bacterium	LEfSe	RW	2.66215746272226	0.0143593123205145	0.0143593123205145	*
RS - RSW - RW - S - SW - W	k__Bacteria|p__Latescibacterota|c__Incertae Sedis|o__Incertae Sedis|f__Incertae Sedis|g__Incertae Sedis|s__uncultured soil bacterium PRR-10	LEfSe	S	2.65062040382772	0.0220320328412313	0.0220320328412313	*
RS - RSW - RW - S - SW - W	k__Bacteria|p__Bacteroidota|c__Bacteroidia|o__Chitinophagales|f__Chitinophagaceae|g__Flavitalea	LEfSe	RW	2.64516836779969	0.0295208014810218	0.0295208014810218	*
RS - RSW - RW - S - SW - W	k__Bacteria|p__Acidobacteriota|c__Vicinamibacteria|o__Vicinamibacterales|f__Incertae Sedis|g__Incertae Sedis|s__unidentified	LEfSe	RW	2.64187524002242	0.0155723117713483	0.0155723117713483	*
RS - RSW - RW - S - SW - W	k__Bacteria|p__Actinomycetota|c__Actinobacteria|o__Micrococcales|f__Cellulomonadaceae|g__Actinotalea	LEfSe	SW	2.62881238855866	0.0482316552362657	0.0482316552362657	*
RS - RSW - RW - S - SW - W	k__Bacteria|p__Bacteroidota|c__Bacteroidia|o__Chitinophagales|f__Chitinophagaceae|g__Lacibacter	LEfSe	RW	2.6282080846337	0.0168930865028854	0.0168930865028854	*
RS - RSW - RW - S - SW - W	k__Bacteria|p__Bacteroidota|c__Bacteroidia|o__Sphingobacteriales|f__Sphingobacteriaceae|g__Solitalea|s__Solitalea canadensis	LEfSe	RS	2.62347117930736	0.00938249586592239	0.00938249586592239	**
RS - RSW - RW - S - SW - W	k__Bacteria|p__Myxococcota|c__Polyangiia|o__Polyangiales|f__Eel-36e1D6	LEfSe	SW	2.61568048762944	0.0107140121728504	0.0107140121728504	*
RS - RSW - RW - S - SW - W	k__Bacteria|p__Pseudomonadota|c__Gammaproteobacteria|o__Burkholderiales|f__Nitrosomonadaceae|g__mle1-7	LEfSe	S	2.60786737178329	0.0450542153398706	0.0450542153398706	*
RS - RSW - RW - S - SW - W	k__Bacteria|p__Bacteroidota|c__Bacteroidia|o__Sphingobacteriales|f__Sphingobacteriaceae|g__Solitalea	LEfSe	RS	2.60125881171895	0.00827739825017125	0.00827739825017125	**
RS - RSW - RW - S - SW - W	k__Bacteria|p__Myxococcota|c__Polyangiia|o__Polyangiales|f__Polyangiaceae|g__Pajaroellobacter	LEfSe	RSW	2.59688427267194	0.043443785699218	0.043443785699218	*
RS - RSW - RW - S - SW - W	k__Bacteria|p__Bacteroidota|c__Bacteroidia|o__Sphingobacteriales|f__Sphingobacteriaceae|g__Incertae Sedis|s__Pedobacter sp.	LEfSe	RW	2.5942766694721	0.0428515732738764	0.0428515732738764	*
RS - RSW - RW - S - SW - W	k__Bacteria|p__Actinomycetota|c__MB-A2-108|o__Incertae Sedis|f__Incertae Sedis|g__Incertae Sedis|s__uncultured actinobacterium	LEfSe	RW	2.59164792847392	0.025299671634932	0.025299671634932	*
RS - RSW - RW - S - SW - W	k__Bacteria|p__Acidobacteriota|c__Blastocatellia|o__Blastocatellales|f__Blastocatellaceae|g__Blastocatella|s__uncultured soil bacterium	LEfSe	SW	2.58269493901589	0.0180572831628384	0.0180572831628384	*
RS - RSW - RW - S - SW - W	k__Bacteria|p__Actinomycetota|c__Actinobacteria|o__Micrococcales|f__Microbacteriaceae|g__Leucobacter	LEfSe	W	2.57770020202708	0.0167372639032861	0.0167372639032861	*
RS - RSW - RW - S - SW - W	k__Bacteria|p__Actinomycetota|c__Actinobacteria|o__Streptosporangiales	LEfSe	RW	2.56992997661051	0.0377187171925624	0.0377187171925624	*
RS - RSW - RW - S - SW - W	k__Bacteria|p__Chloroflexota|c__Anaerolineae|o__Aggregatilineales|f__A4b|g__Incertae Sedis|s__uncultured Caldilineales bacterium	LEfSe	RW	2.56659454026829	0.00900724820377592	0.00900724820377592	**
RS - RSW - RW - S - SW - W	k__Bacteria|p__Pseudomonadota|c__Gammaproteobacteria|o__Burkholderiales|f__Nitrosomonadaceae|g__Nitrosospira	LEfSe	SW	2.5621725546404	0.0328276241917615	0.0328276241917615	*
RS - RSW - RW - S - SW - W	k__Bacteria|p__Methylomirabilota|c__Methylomirabilia|o__Rokubacteriales|f__Incertae Sedis|g__Incertae Sedis|s__uncultured Candidatus Rokubactera bacterium	LEfSe	S	2.55722387745882	0.0233820255619411	0.0233820255619411	*
RS - RSW - RW - S - SW - W	k__Bacteria|p__Pseudomonadota|c__Alphaproteobacteria|o__Hyphomicrobiales|f__KF-JG30-B3	LEfSe	S	2.55137494710805	0.0467218810559732	0.0467218810559732	*
RS - RSW - RW - S - SW - W	k__Bacteria|p__Pseudomonadota|c__Gammaproteobacteria|o__Legionellales	LEfSe	RW	2.55108339427111	0.0281248002709497	0.0281248002709497	*
RS - RSW - RW - S - SW - W	k__Bacteria|p__Pseudomonadota|c__Gammaproteobacteria|o__Legionellales|f__Legionellaceae	LEfSe	RW	2.55108339427111	0.0281248002709497	0.0281248002709497	*
RS - RSW - RW - S - SW - W	k__Bacteria|p__Pseudomonadota|c__Gammaproteobacteria|o__Legionellales|f__Legionellaceae|g__Legionella	LEfSe	RW	2.55108339427111	0.0281248002709497	0.0281248002709497	*
RS - RSW - RW - S - SW - W	k__Bacteria|p__Nitrospirota|c__Nitrospiria|o__Nitrospirales|f__Nitrospiraceae|g__Nitrospira|s__Nitrospira bacterium SG8_3	LEfSe	RS	2.54816538579624	0.0471477112566308	0.0471477112566308	*
RS - RSW - RW - S - SW - W	k__Bacteria|p__Myxococcota|c__Polyangiia|o__Polyangiales|f__Sandaracinaceae|g__Sandaracinus	LEfSe	S	2.53670879448109	0.0444433255385358	0.0444433255385358	*
RS - RSW - RW - S - SW - W	k__Bacteria|p__Latescibacterota|c__Latescibacteria	LEfSe	RW	2.51674558675336	0.0267586699832009	0.0267586699832009	*
RS - RSW - RW - S - SW - W	k__Bacteria|p__Latescibacterota|c__Latescibacteria|o__Latescibacterales	LEfSe	RW	2.51674558675336	0.0267586699832009	0.0267586699832009	*
RS - RSW - RW - S - SW - W	k__Bacteria|p__Latescibacterota|c__Latescibacteria|o__Latescibacterales|f__Latescibacteraceae	LEfSe	RW	2.51674558675336	0.0267586699832009	0.0267586699832009	*
RS - RSW - RW - S - SW - W	k__Bacteria|p__Pseudomonadota|c__Gammaproteobacteria|o__Burkholderiales|f__Comamonadaceae|g__Rhizobacter	LEfSe	RSW	2.51388861405614	0.0493324102707279	0.0493324102707279	*
RS - RSW - RW - S - SW - W	k__Bacteria|p__Acidobacteriota|c__Acidobacteriae|o__Solibacterales	LEfSe	RS	2.50955579262473	0.0473643282786891	0.0473643282786891	*
RS - RSW - RW - S - SW - W	k__Bacteria|p__Acidobacteriota|c__Acidobacteriae|o__Solibacterales|f__Solibacteraceae	LEfSe	RS	2.50955579262473	0.0473643282786891	0.0473643282786891	*
RS - RSW - RW - S - SW - W	k__Bacteria|p__Acidobacteriota|c__Acidobacteriae|o__Solibacterales|f__Solibacteraceae|g__Candidatus Solibacter	LEfSe	RS	2.50955579262473	0.0473643282786891	0.0473643282786891	*
RS - RSW - RW - S - SW - W	k__Bacteria|p__Actinomycetota|c__Actinobacteria|o__Euzebyales	LEfSe	RW	2.50495493588111	0.0444433255385358	0.0444433255385358	*
RS - RSW - RW - S - SW - W	k__Bacteria|p__Actinomycetota|c__Actinobacteria|o__Euzebyales|f__Euzebyaceae	LEfSe	RW	2.50495493588111	0.0444433255385358	0.0444433255385358	*
RS - RSW - RW - S - SW - W	k__Bacteria|p__Acidobacteriota|c__Subgroup 5|o__Incertae Sedis|f__Incertae Sedis|g__Incertae Sedis|s__uncultured Acidobacteriales bacterium	LEfSe	RW	2.49415009855916	0.0323864241125493	0.0323864241125493	*
RS - RSW - RW - S - SW - W	k__Bacteria|p__Myxococcota|c__Myxococcia|o__Myxococcales|f__Anaeromyxobacteraceae	LEfSe	SW	2.4876148863834	0.0342311521516564	0.0342311521516564	*
RS - RSW - RW - S - SW - W	k__Bacteria|p__Myxococcota|c__Myxococcia|o__Myxococcales|f__Anaeromyxobacteraceae|g__Anaeromyxobacter	LEfSe	SW	2.4876148863834	0.0342311521516564	0.0342311521516564	*
RS - RSW - RW - S - SW - W	k__Bacteria|p__Bacteroidota|c__Bacteroidia|o__Sphingobacteriales|f__Sphingobacteriaceae|g__Daejeonella|s__Pedobacter sp. MSCB-14	LEfSe	SW	2.47038268444937	0.0160232375042506	0.0160232375042506	*
RS - RSW - RW - S - SW - W	k__Bacteria|p__Bacteroidota|c__Bacteroidia|o__Sphingobacteriales|f__KD3-93	LEfSe	RS	2.45865831190603	0.0131708030666585	0.0131708030666585	*
RS - RSW - RW - S - SW - W	k__Bacteria|p__Patescibacteria|c__Microgenomatia	LEfSe	SW	2.44865772528719	0.0371869253942105	0.0371869253942105	*
RS - RSW - RW - S - SW - W	k__Bacteria|p__Gemmatimonadota|c__Gemmatimonadia|o__Gemmatimonadales|f__Gemmatimonadaceae|g__Incertae Sedis|s__uncultured Nitrospira sp.	LEfSe	S	2.44698682199437	0.0167058288189199	0.0167058288189199	*
RS - RSW - RW - S - SW - W	k__Bacteria|p__Chloroflexota|c__Chloroflexia|o__Chloroflexales|f__Chloroflexaceae|g__Candidatus Chloroploca	LEfSe	SW	2.42335260532756	0.0486709213772656	0.0486709213772656	*
RS - RSW - RW - S - SW - W	k__Bacteria|p__Patescibacteria|c__ABY1|o__Candidatus Magasanikbacteria	LEfSe	SW	2.42158	0.0224271954956625	0.0224271954956625	*
RS - RSW - RW - S - SW - W	k__Bacteria|p__Myxococcota|c__Polyangiia|o__Polyangiales|f__Polyangiaceae|g__Minicystis	LEfSe	S	2.42158	0.0133284363123984	0.0133284363123984	*
RS - RSW - RW - S - SW - W	k__Bacteria|p__Bacteroidota|c__Bacteroidia|o__Sphingobacteriales|f__Sphingobacteriaceae|g__Mucilaginibacter	LEfSe	RW	2.40653953603918	0.0230980305809002	0.0230980305809002	*
RS - RSW - RW - S - SW - W	k__Bacteria|p__Pseudomonadota|c__Alphaproteobacteria|o__Tistrellales|f__Geminicoccaceae|g__Candidatus Alysiosphaera	LEfSe	SW	2.39767311123776	0.0462996870652503	0.0462996870652503	*
RS - RSW - RW - S - SW - W	k__Bacteria|p__Bacteroidota|c__Bacteroidia|o__Chitinophagales|f__Incertae Sedis|g__Incertae Sedis|s__uncultured soil bacterium	LEfSe	RS	2.39136	0.0495608053314814	0.0495608053314814	*
RS - RSW - RW - S - SW - W	k__Bacteria|p__Pseudomonadota|c__Alphaproteobacteria|o__Elsterales|f__Elsteraceae	LEfSe	SW	2.39017670882466	0.0333779538650403	0.0333779538650403	*
RS - RSW - RW - S - SW - W	k__Bacteria|p__Pseudomonadota|c__Alphaproteobacteria|o__Elsterales|f__Elsteraceae|g__Elstera	LEfSe	SW	2.39017670882466	0.0333779538650403	0.0333779538650403	*
RS - RSW - RW - S - SW - W	k__Bacteria|p__Myxococcota|c__Polyangiia|o__Nannocystales	LEfSe	RSW	2.38624037898169	0.0317928633340755	0.0317928633340755	*
RS - RSW - RW - S - SW - W	k__Bacteria|p__Myxococcota|c__Polyangiia|o__Nannocystales|f__Nannocystaceae	LEfSe	RSW	2.38624037898169	0.0317928633340755	0.0317928633340755	*
RS - RSW - RW - S - SW - W	k__Bacteria|p__Chloroflexota|c__Anaerolineae|o__Aggregatilineales|f__A4b|g__Incertae Sedis|s__uncultured gamma proteobacterium	LEfSe	SW	2.3818065311641	0.0285633750708234	0.0285633750708234	*
RS - RSW - RW - S - SW - W	k__Bacteria|p__Actinomycetota|c__Actinobacteria|o__Propionibacteriales|f__Propionibacteriaceae|g__Microlunatus	LEfSe	RSW	2.3808267786316	0.0442422748412788	0.0442422748412788	*
RS - RSW - RW - S - SW - W	k__Bacteria|p__Pseudomonadota|c__Alphaproteobacteria|o__Hyphomicrobiales|f__Rhizobiaceae|g__Pararhizobium	LEfSe	RSW	2.37690087599333	0.0385518226736399	0.0385518226736399	*
RS - RSW - RW - S - SW - W	k__Bacteria|p__Patescibacteria|c__ABY1	LEfSe	S	2.37377050334233	0.0290766115054229	0.0290766115054229	*
RS - RSW - RW - S - SW - W	k__Bacteria|p__Pseudomonadota|c__Gammaproteobacteria|o__Burkholderiales|f__Methylophilaceae	LEfSe	RW	2.34656897351709	0.0368468956905513	0.0368468956905513	*
RS - RSW - RW - S - SW - W	k__Bacteria|p__Actinomycetota|c__Acidimicrobiia|o__Acidimicrobiales|f__Acidimicrobiaceae|g__Incertae Sedis|s__uncultured Acidimicrobiales bacterium	LEfSe	S	2.34169503371597	0.0329972186145645	0.0329972186145645	*
RS - RSW - RW - S - SW - W	k__Bacteria|p__Pseudomonadota|c__Alphaproteobacteria|o__Azospirillales|f__Azospirillaceae|g__Skermanella	LEfSe	SW	2.33772249678289	0.0358099565902982	0.0358099565902982	*
RS - RSW - RW - S - SW - W	k__Bacteria|p__Myxococcota|c__Polyangiia|o__Blfdi19	LEfSe	SW	2.32007537303131	0.0293708968679485	0.0293708968679485	*
RS - RSW - RW - S - SW - W	k__Bacteria|p__Pseudomonadota|c__Alphaproteobacteria|o__Rickettsiales|f__SM2D12	LEfSe	SW	2.31313457647597	0.0395585658648236	0.0395585658648236	*
RS - RSW - RW - S - SW - W	k__Bacteria|p__Acidobacteriota|c__AT-s3-28	LEfSe	S	2.3129124331812	0.0329587023206524	0.0329587023206524	*
RS - RSW - RW - S - SW - W	k__Bacteria|p__Pseudomonadota|c__Gammaproteobacteria|o__PLTA13|f__Incertae Sedis|g__Incertae Sedis|s__metagenome	LEfSe	S	2.31166706417003	0.0404604143525638	0.0404604143525638	*
RS - RSW - RW - S - SW - W	k__Bacteria|p__Pseudomonadota|c__Gammaproteobacteria|o__Steroidobacterales|f__Woeseiaceae	LEfSe	RS	2.2997898994396	0.0165871294336964	0.0165871294336964	*
RS - RSW - RW - S - SW - W	k__Bacteria|p__Pseudomonadota|c__Gammaproteobacteria|o__Steroidobacterales|f__Woeseiaceae|g__Woeseia	LEfSe	RS	2.2997898994396	0.0165871294336964	0.0165871294336964	*
RS - RSW - RW - S - SW - W	k__Bacteria|p__Methylomirabilota|c__Methylomirabilia|o__Rokubacteriales|f__WX65	LEfSe	S	2.29836775768998	0.0268399889781362	0.0268399889781362	*
RS - RSW - RW - S - SW - W	k__Bacteria|p__Pseudomonadota|c__Gammaproteobacteria|o__Pseudomonadales|f__Cellvibrionaceae	LEfSe	RW	2.29586045946826	0.0424673450728207	0.0424673450728207	*
RS - RSW - RW - S - SW - W	k__Bacteria|p__Bacteroidota|c__Bacteroidia|o__Chitinophagales|f__Chitinophagaceae|g__Parafilimonas	LEfSe	SW	2.28203708409469	0.0365561003221543	0.0365561003221543	*
RS - RSW - RW - S - SW - W	k__Bacteria|p__Verrucomicrobiota|c__Verrucomicrobiia|o__Opitutales|f__Opitutaceae|g__Oleiharenicola	LEfSe	RW	2.28203708409469	0.0368243023479382	0.0368243023479382	*
RS - RSW - RW - S - SW - W	k__Bacteria|p__Gemmatimonadota|c__Gemmatimonadia|o__Gemmatimonadales|f__Gemmatimonadaceae|g__Gemmatirosa	LEfSe	SW	2.28203708409469	0.0483849709201557	0.0483849709201557	*
RS - RSW - RW - S - SW - W	k__Bacteria|p__Pseudomonadota|c__Alphaproteobacteria|o__Reyranellales|f__Reyranellaceae|g__Incertae Sedis|s__uncultured Rhodospirillales bacterium	LEfSe	RW	2.28203708409469	0.0271140190175935	0.0271140190175935	*
RS - RSW - RW - S - SW - W	k__Bacteria|p__Bacteroidota|c__Bacteroidia|o__Cytophagales|f__Cyclobacteriaceae|g__Incertae Sedis|s__uncultured Sphingobacteriales bacterium	LEfSe	RW	2.28203708409469	0.0469369896636162	0.0469369896636162	*
RS - RSW - RW - S - SW - W	k__Bacteria|p__Gemmatimonadota|c__Gemmatimonadia|o__Gemmatimonadales|f__Gemmatimonadaceae|g__Gemmatirosa|s__uncultured soil bacterium	LEfSe	SW	2.28203708409469	0.0483849709201557	0.0483849709201557	*
RS - RSW - RW - S - SW - W	k__Bacteria|p__Acidobacteriota|c__Blastocatellia|o__Elev-16S-573|f__Incertae Sedis|g__Incertae Sedis|s__uncultured proteobacterium	LEfSe	RS	2.28203708409469	0.0498082013780818	0.0498082013780818	*
RS - RSW - RW - S - SW - W	k__Bacteria|p__Chloroflexota|c__Chloroflexia|o__Chloroflexales|f__Roseiflexaceae|g__Incertae Sedis|s__uncultured Chloroflexi bacterium	LEfSe	RSW	2.27551146717906	0.043436813376592	0.043436813376592	*
RS - RSW - RW - S - SW - W	k__Bacteria|p__MBNT15	LEfSe	S	2.26613579617343	0.0458841243983539	0.0458841243983539	*
RS - RSW - RW - S - SW - W	k__Bacteria|p__Bdellovibrionota|c__Oligoflexia|o__Oligoflexales	LEfSe	RS	2.26291166566331	0.0477961338971333	0.0477961338971333	*
RS - RSW - RW - S - SW - W	k__Bacteria|p__Bdellovibrionota|c__Oligoflexia|o__Oligoflexales|f__Oligoflexaceae	LEfSe	RS	2.26291166566331	0.0477961338971333	0.0477961338971333	*
RS - RSW - RW - S - SW - W	k__Bacteria|p__Acidobacteriota|c__Blastocatellia|o__11_24|f__Incertae Sedis|g__Incertae Sedis|s__uncultured Acidobacteria bacterium	LEfSe	RSW	2.25089544617181	0.0353440262505221	0.0353440262505221	*
RS - RSW - RW - S - SW - W	k__Bacteria|p__Bacteroidota|c__Bacteroidia|o__Chitinophagales|f__Chitinophagaceae|g__Niastella|s__uncultured Niastella sp.	LEfSe	RW	2.23868367519656	0.0494242050620537	0.0494242050620537	*
RS - RSW - RW - S - SW - W	k__Bacteria|p__Bacteroidota|c__Bacteroidia|o__Sphingobacteriales|f__NS11-12 marine group	LEfSe	RW	2.22631681515589	0.029468304867409	0.029468304867409	*
RS - RSW - RW - S - SW - W	k__Bacteria|p__Bacteroidota|c__Bacteroidia|o__Flavobacteriales|f__Crocinitomicaceae|g__Fluviicola	LEfSe	RS	2.22095267181936	0.0272626566036104	0.0272626566036104	*
RS - RSW - RW - S - SW - W	k__Bacteria|p__Thermodesulfobacteriota|c__Desulfuromonadia|o__Geobacterales	LEfSe	RS	2.18130976189814	0.0396305409458634	0.0396305409458634	*
RS - RSW - RW - S - SW - W	k__Bacteria|p__Latescibacterota|c__Incertae Sedis|o__Incertae Sedis|f__Incertae Sedis|g__Incertae Sedis|s__uncultured Pelobacter sp.	LEfSe	RW	2.17784529454178	0.0380903910555939	0.0380903910555939	*
RS - RSW - RW - S - SW - W	k__Bacteria|p__Thermodesulfobacteriota|c__Desulfuromonadia|o__Geobacterales|f__Geobacteraceae	LEfSe	RS	2.17154595655925	0.0396305409458634	0.0396305409458634	*
RS - RSW - RW - S - SW - W	k__Bacteria|p__Actinomycetota|c__Acidimicrobiia|o__Acidimicrobiales|f__Acidimicrobiaceae|g__Incertae Sedis|s__uncultured soil bacterium	LEfSe	RW	2.16955810656762	0.0424621555859914	0.0424621555859914	*
RS - RSW - RW - S - SW - W	k__Bacteria|p__Actinomycetota|c__Actinobacteria|o__Euzebyales|f__Euzebyaceae|g__Euzebya	LEfSe	RW	2.16584281394635	0.0408674663199418	0.0408674663199418	*
RS - RSW - RW - S - SW - W	k__Bacteria|p__Gemmatimonadota|c__S0134 terrestrial group|o__Incertae Sedis|f__Incertae Sedis|g__Incertae Sedis|s__metagenome	LEfSe	S	2.14813567208909	0.0421451888548518	0.0421451888548518	*
RS - RSW - RW - S - SW - W	k__Bacteria|p__Chloroflexota|c__Anaerolineae|o__Aggregatilineales|f__A4b|g__Incertae Sedis|s__uncultured sludge bacterium H8	LEfSe	RS	2.14762007529894	0.0441040799563166	0.0441040799563166	*
RS - RSW - RW - S - SW - W	k__Bacteria|p__Bacteroidota|c__Bacteroidia|o__Chitinophagales|f__Chitinophagaceae|g__Segetibacter	LEfSe	SW	2.10341194010782	0.0440402211352429	0.0440402211352429	*
RS - RSW - RW - S - SW - W	k__Bacteria|p__Incertae Sedis|c__Incertae Sedis|o__SJA-28|f__Incertae Sedis|g__Incertae Sedis|s__metagenome	LEfSe	RS	2.09798789740554	0.0493789565585726	0.0493789565585726	*
RS - RSW - RW - S - SW - W	k__Bacteria|p__Pseudomonadota|c__Gammaproteobacteria|o__Lysobacterales|f__Lysobacteraceae|g__Lysobacter|s__Lysobacter sp. RsRB010	LEfSe	RW	2.09503546181018	0.0133284363123984	0.0133284363123984	*
RS - RSW - RW - S - SW - W	k__Bacteria|p__Bacteroidota|c__Bacteroidia|o__Sphingobacteriales|f__Sphingobacteriaceae|g__Mucilaginibacter|s__Mucilaginibacter auburnensis	LEfSe	RW	2.09254611193361	0.0133284363123984	0.0133284363123984	*
RS - RSW - RW - S - SW - W	k__Bacteria|p__Pseudomonadota|c__Alphaproteobacteria|o__Kiloniellales	LEfSe	S	2.09090253265927	0.0190979891415463	0.0190979891415463	*
RS - RSW - RW - S - SW - W	k__Bacteria|p__Pseudomonadota|c__Gammaproteobacteria|o__Burkholderiales|f__Comamonadaceae|g__Rhodoferax	LEfSe	RW	2.08282937391495	0.0331600511934657	0.0331600511934657	*
RS - RSW - RW - S - SW - W	k__Bacteria|p__Bacteroidota|c__Bacteroidia|o__Flavobacteriales|f__Weeksellaceae|g__Chryseobacterium|s__Chryseobacterium lathyri	LEfSe	RS	2.07081360177215	0.00482614780553828	0.00482614780553828	**
RS - RSW - RW - S - SW - W	k__Bacteria|p__Bacteroidota|c__Bacteroidia|o__Chitinophagales|f__Chitinophagaceae|g__Segetibacter|s__uncultured Chitinophagaceae bacterium	LEfSe	SW	2.06913585905868	0.036142259431257	0.036142259431257	*
RS - RSW - RW - S - SW - W	k__Bacteria|p__Pseudomonadota|c__Gammaproteobacteria|o__Lysobacterales|f__Lysobacteraceae|g__Arenimonas|s__Arenimonas subflava	LEfSe	SW	2.0408569037369	0.0347078933959687	0.0347078933959687	*
RS - RSW - RW - S - SW - W	k__Bacteria|p__Acidobacteriota|c__Subgroup 20	LEfSe	S	2.03306271236752	0.0240586611596292	0.0240586611596292	*
RS - RSW - RW - S - SW - W	k__Bacteria|p__Bacteroidota|c__Bacteroidia|o__Chitinophagales|f__Chitinophagaceae|g__Puia|s__uncultured soil bacterium	LEfSe	RW	2.02995699074704	0.0300621150568664	0.0300621150568664	*
RS - RSW - RW - S - SW - W	k__Bacteria|p__Patescibacteria|c__Microgenomatia|o__Candidatus Levybacteria	LEfSe	RS	2.02718329384745	0.0388102953670602	0.0388102953670602	*
RS - RSW - RW - S - SW - W	k__Bacteria|p__Verrucomicrobiota|c__Verrucomicrobiia|o__Verrucomicrobiales|f__DEV007	LEfSe	S	2.00382311717369	0.0360060439812949	0.0360060439812949	*
RS - RSW - RW - S - SW - W	k__Bacteria|p__Pseudomonadota|c__Alphaproteobacteria|o__Incertae Sedis|f__Incertae Sedis|g__Incertae Sedis|s__uncultured Rhizobiales bacterium	LEfSe	S	1.99781695624622	0.0421120489404944	0.0421120489404944	*
RS - RSW - RW - S - SW - W	k__Bacteria|p__Chloroflexota|c__Anaerolineae|o__Caldilineales|f__Caldilineaceae|g__Incertae Sedis|s__metagenome	LEfSe	RS	1.99045336634049	0.0421120489404944	0.0421120489404944	*
RS - RSW - RW - S - SW - W	k__Bacteria|p__Thermodesulfobacteriota|c__Incertae Sedis|o__Incertae Sedis|f__Incertae Sedis|g__Incertae Sedis|s__uncultured Dongia sp.	LEfSe	RSW	1.97618069075371	0.042534832801413	0.042534832801413	*
RS - RSW - RW - S - SW - W	k__Bacteria|p__Pseudomonadota|c__Alphaproteobacteria|o__Kiloniellales|f__Kiloniellaceae	LEfSe	S	1.96321177405063	0.010957598826119	0.010957598826119	*
RS - RSW - RW - S - SW - W	k__Bacteria|p__Pseudomonadota|c__Alphaproteobacteria|o__Kiloniellales|f__Kiloniellaceae|g__Tagaea	LEfSe	S	1.96321177405063	0.0257014241807758	0.0257014241807758	*
RS - RSW - RW - S - SW - W	k__Bacteria|p__Bdellovibrionota|c__Bdellovibrionia|o__Bdellovibrionales|f__Pseudobdellovibrionaceae|g__Pseudobdellovibrio	LEfSe	RSW	1.96281838812689	0.026649231060741	0.026649231060741	*
RS - RSW - RW - S - SW - W	k__Bacteria|p__Patescibacteria|c__Saccharimonadia|o__Saccharimonadales|f__Incertae Sedis|g__Incertae Sedis|s__candidate division TM7 bacterium JGI 0001002-L20	LEfSe	RW	1.96281838812689	0.0498082013780818	0.0498082013780818	*
RS - RSW - RW - S - SW - W	k__Bacteria|p__Pseudomonadota|c__Gammaproteobacteria|o__Burkholderiales|f__Rhodocyclaceae|g__Dechloromonas	LEfSe	RS	1.95070481170285	0.0250727191251491	0.0250727191251491	*
RS - RSW - RW - S - SW - W	k__Bacteria|p__Pseudomonadota|c__Gammaproteobacteria|o__Burkholderiales|f__Chromobacteriaceae|g__Vogesella	LEfSe	RSW	1.94118561798025	0.0206575248504793	0.0206575248504793	*
RS - RSW - RW - S - SW - W	k__Bacteria|p__Actinomycetota|c__Actinobacteria|o__Micrococcales|f__Microbacteriaceae|g__Agrococcus	LEfSe	RW	1.92383130134278	0.0368243023479382	0.0368243023479382	*
RS - RSW - RW - S - SW - W	k__Bacteria|p__Bacteroidota|c__Bacteroidia|o__Flavobacteriales|f__Flavobacteriaceae|g__Flavobacterium|s__uncultured Flavobacteriaceae bacterium	LEfSe	S	1.89341243625407	0.0133284363123984	0.0133284363123984	*
RS - RSW - RW - S - SW - W	k__Bacteria|p__Myxococcota|c__Myxococcia|o__Myxococcales|f__Vulgatibacteraceae|g__Vulgatibacter|s__Vulgatibacter sp.	LEfSe	S	1.88980173714923	0.00482614780553828	0.00482614780553828	**
RS - RSW - RW - S - SW - W	k__Bacteria|p__Bacteroidota|c__Bacteroidia|o__Sphingobacteriales|f__Sphingobacteriaceae|g__Olivibacter	LEfSe	RS	1.86674325887635	0.0133284363123984	0.0133284363123984	*
RS - RSW - RW - S - SW - W	k__Bacteria|p__Bacteroidota|c__Bacteroidia|o__Sphingobacteriales|f__Sphingobacteriaceae|g__Olivibacter|s__Olivibacter soli	LEfSe	RS	1.86674325887635	0.0133284363123984	0.0133284363123984	*
RS - RSW - RW - S - SW - W	k__Bacteria|p__Actinomycetota|c__Actinobacteria|o__Streptosporangiales|f__Thermomonosporaceae|g__Actinocorallia|s__metagenome	LEfSe	RW	1.84190160325394	0.0133284363123984	0.0133284363123984	*
RS - RSW - RW - S - SW - W	k__Bacteria|p__Myxococcota|c__Myxococcia|o__Myxococcales|f__Myxococcaceae|g__Myxococcus|s__Pyxidicoccus fallax	LEfSe	RSW	1.83608555689244	0.0190776608455012	0.0190776608455012	*
RS - RSW - RW - S - SW - W	k__Bacteria|p__Bacteroidota|c__Bacteroidia|o__Sphingobacteriales|f__LiTT-11-161|g__Incertae Sedis|s__metagenome	LEfSe	RS	1.77430402026449	0.0262385626803113	0.0262385626803113	*
RS - RSW - RW - S - SW - W	k__Bacteria|p__Actinomycetota|c__Actinobacteria|o__Micrococcales|f__Demequinaceae	LEfSe	RS	1.71056395506172	0.00482614780553828	0.00482614780553828	**
RS - RSW - RW - S - SW - W	k__Bacteria|p__Actinomycetota|c__Actinobacteria|o__Micrococcales|f__Demequinaceae|g__Demequina	LEfSe	RS	1.71056395506172	0.00482614780553828	0.00482614780553828	**
RS - RSW - RW - S - SW - W	k__Bacteria|p__Bacteroidota|c__Bacteroidia|o__Chitinophagales|f__Incertae Sedis|g__Incertae Sedis|s__metagenome	LEfSe	RS	1.63082665681821	0.00482614780553828	0.00482614780553828	**
