# Supplementary material for: Effect of intercropping on soil microbial diversity and community network
Source: Front Microbiol. 2025 Nov 25;16:1588559. doi: 10.3389/fmicb.2025.1588559 (PMC12685828; doi:10.3389/fmicb.2025.1588559)
Supplement: Supplementary file 3 [file Table_2.xlsx]

## Sheet: LDA for different soil sampling
LDA for different soil sampling (NR, bulk soil; R, rhizosphere)
Comparison	Taxa	Method	Group	LDA	P.unadj	P.adj	Significance
NR - R	k__Eukaryota|p__TSAR|c__Rhizaria|o__Cercozoa|f__Filosa-Imbricatea|g__Thaumatomonadida	LEfSe	NR	3.74378676999113	0.0337899613896256	0.0337899613896256	*
NR - R	k__Eukaryota|p__TSAR|c__Rhizaria|o__Cercozoa|f__Filosa-Imbricatea|g__Thaumatomonadida|s__Thaumatomonadidae	LEfSe	NR	3.74378676999113	0.0337899613896256	0.0337899613896256	*
NR - R	k__Eukaryota|p__TSAR|c__Rhizaria|o__Cercozoa|f__Endomyxa	LEfSe	R	3.52116800408946	0.00416282266448601	0.00416282266448601	**
NR - R	k__Eukaryota|p__TSAR|c__Rhizaria|o__Cercozoa|f__Endomyxa|g__Vampyrellida	LEfSe	R	3.52116800408946	0.00416282266448601	0.00416282266448601	**
NR - R	k__Eukaryota|p__TSAR|c__Rhizaria|o__Cercozoa|f__Filosa-Sarcomonadea|g__Cercomonadida	LEfSe	R	3.26284564559228	0.0203553276392075	0.0203553276392075	*
NR - R	k__Eukaryota|p__TSAR|c__Rhizaria|o__Cercozoa|f__Filosa-Sarcomonadea|g__Cercomonadida|s__Cercomonadidae	LEfSe	R	3.19226146845903	0.0203553276392075	0.0203553276392075	*
NR - R	k__Eukaryota|p__Amoebozoa|c__Tubulinea|o__Tubulinea_X|f__Elardia|g__Euamoebida|s__Hartmannellidae	LEfSe	R	3.10994892004874	0.00697065905857571	0.00697065905857571	**
NR - R	k__Eukaryota|p__TSAR|c__Rhizaria|o__Cercozoa|f__Endomyxa|g__Vampyrellida|s__Leptophryidae	LEfSe	R	3.0522874604707	0.0310728301457173	0.0310728301457173	*
NR - R	k__Eukaryota|p__TSAR|c__Rhizaria|o__Cercozoa|f__Filosa-Sarcomonadea|g__Glissomonadida|s__Allapsidae	LEfSe	R	2.93322896002943	0.00845504311358	0.00845504311358	**
NR - R	k__Eukaryota|p__TSAR|c__Alveolata|o__Ciliophora|f__Phyllopharyngea	LEfSe	R	2.87671993773637	0.0417754520837051	0.0417754520837051	*
NR - R	k__Eukaryota|p__TSAR|c__Alveolata|o__Ciliophora|f__Phyllopharyngea|g__Cyrtophoria_4	LEfSe	R	2.87671993773637	0.0417754520837051	0.0417754520837051	*
NR - R	k__Eukaryota|p__TSAR|c__Alveolata|o__Ciliophora|f__Phyllopharyngea|g__Cyrtophoria_4|s__Chilodonellidae	LEfSe	R	2.87671993773637	0.0417754520837051	0.0417754520837051	*
NR - R	k__Eukaryota|p__TSAR|c__Rhizaria|o__Cercozoa|f__Filosa-Granofilosea|g__Limnofilida	LEfSe	R	2.78116206894458	0.0402707177319202	0.0402707177319202	*
NR - R	k__Eukaryota|p__TSAR|c__Rhizaria|o__Cercozoa|f__Filosa-Granofilosea|g__Limnofilida|s__Limnofilidae	LEfSe	R	2.78116206894458	0.0402707177319202	0.0402707177319202	*
NR - R	k__Eukaryota|p__TSAR|c__Stramenopiles|o__NA|f__NA|g__NA	LEfSe	R	2.38403586379248	0.0290838062305604	0.0290838062305604	*
NR - R	k__Eukaryota|p__TSAR|c__Stramenopiles|o__NA|f__NA|g__NA|s__NA	LEfSe	R	2.38403586379248	0.0290838062305604	0.0290838062305604	*
NR - R	k__Eukaryota|p__TSAR|c__Stramenopiles|o__NA	LEfSe	R	2.38403586379247	0.0290838062305604	0.0290838062305604	*
NR - R	k__Eukaryota|p__TSAR|c__Stramenopiles|o__NA|f__NA	LEfSe	R	2.38403586379246	0.0290838062305604	0.0290838062305604	*
NR - R	k__Eukaryota|p__TSAR|c__Rhizaria|o__Cercozoa|f__Cercozoa_X	LEfSe	R	2.01006937781169	0.0266295366111203	0.0266295366111203	*
NR - R	k__Eukaryota|p__TSAR|c__Rhizaria|o__Cercozoa|f__Cercozoa_X|g__Cercozoa_XX	LEfSe	R	2.01006937781164	0.0266295366111203	0.0266295366111203	*
NR - R	k__Eukaryota|p__TSAR|c__Rhizaria|o__Cercozoa|f__Cercozoa_X|g__Cercozoa_XX|s__Cercozoa_XXX	LEfSe	R	2.01006937781164	0.0266295366111203	0.0266295366111203	*

## Sheet: LDA for different intercropping
LDA for different intercropping systems (SW, wheat-soybean intercropping; W, wheat monocultur; S, soybean monoculture)
Comparison	Taxa	Method	Group	LDA	P.unadj	P.adj	Significance
S - SW - W	k__Eukaryota|p__TSAR	LEfSe	SW	5.08588513298889	0.00482794999383143	0.00482794999383143	**
S - SW - W	k__Eukaryota|p__TSAR|c__Stramenopiles|o__Gyrista|f__Chrysophyceae|g__Ochromonadales|s__Ochromonadales_X	LEfSe	SW	4.80306962628284	0.0218665342477618	0.0218665342477618	*
S - SW - W	k__Eukaryota|p__TSAR|c__Rhizaria	LEfSe	SW	4.56955925614632	0.0106322903473877	0.0106322903473877	*
S - SW - W	k__Eukaryota|p__TSAR|c__Rhizaria|o__Cercozoa	LEfSe	SW	4.56955925614632	0.0106322903473877	0.0106322903473877	*
S - SW - W	k__Eukaryota|p__Obazoa|c__Opisthokonta|o__Fungi|f__Ascomycota|g__Pezizomycotina	LEfSe	SW	4.15308600265179	0.0435050254571246	0.0435050254571246	*
S - SW - W	k__Eukaryota|p__TSAR|c__Rhizaria|o__Cercozoa|f__Filosa-Sarcomonadea	LEfSe	SW	4.13672474100735	0.0497526850347228	0.0497526850347228	*
S - SW - W	k__Eukaryota|p__Obazoa|c__Opisthokonta|o__Fungi|f__Ascomycota|g__Pezizomycotina|s__Sordariomycetes	LEfSe	SW	4.12854596439677	0.0435050254571246	0.0435050254571246	*
S - SW - W	k__Eukaryota|p__Amoebozoa|c__Evosea|o__Evosea_X|f__Variosea|g__Variosea_X|s__Filamoebidae	LEfSe	SW	3.79865346903409	0.0345016487490504	0.0345016487490504	*
S - SW - W	k__Eukaryota|p__Amoebozoa|c__Evosea|o__Evosea_X|f__Variosea|g__Variosea_X|s__Phalansteriidae	LEfSe	SW	3.73534676119092	0.0287285964886783	0.0287285964886783	*
S - SW - W	k__Eukaryota|p__Obazoa|c__Opisthokonta|o__Metazoa|f__Arthropoda|g__Crustacea|s__Maxillopoda	LEfSe	SW	3.73470595186302	0.0345016487490504	0.0345016487490504	*
S - SW - W	k__Eukaryota|p__TSAR|c__Alveolata|o__Apicomplexa	LEfSe	S	3.71973621788798	0.0438811170732775	0.0438811170732775	*
S - SW - W	k__Eukaryota|p__TSAR|c__Alveolata|o__Apicomplexa|f__Coccidiomorphea	LEfSe	S	3.71811094300905	0.0319350276650252	0.0319350276650252	*
S - SW - W	k__Eukaryota|p__Obazoa|c__Opisthokonta|o__Metazoa|f__Arthropoda|g__Hexapoda|s__Insecta	LEfSe	SW	3.57186556061537	0.0344851539393034	0.0344851539393034	*
S - SW - W	k__Eukaryota|p__TSAR|c__Stramenopiles|o__Gyrista|f__Chrysophyceae|g__Chrysophyceae_X	LEfSe	W	2.65341408350489	0.0345016487490504	0.0345016487490504	*
S - SW - W	k__Eukaryota|p__TSAR|c__Stramenopiles|o__Gyrista|f__Chrysophyceae|g__Chrysophyceae_X|s__Chrysophyceae_XX	LEfSe	W	2.65341408350489	0.0345016487490504	0.0345016487490504	*

## Sheet: TABLE A4 LDA for soil eukaryoti
LDA for all treatments
Comparison	Taxa	Method	Group	LDA	P.unadj	P.adj	Significance
RS - RSW - RW - S - SW - W	k__Eukaryota|p__Obazoa|c__Opisthokonta|o__Metazoa	LEfSe	RSW	5.39646707889366	0.031499988371651	0.031499988371651	*
RS - RSW - RW - S - SW - W	k__Eukaryota|p__Obazoa|c__Opisthokonta|o__Metazoa|f__Arthropoda	LEfSe	RSW	5.36108363185597	0.0220984340376089	0.0220984340376089	*
RS - RSW - RW - S - SW - W	k__Eukaryota|p__TSAR	LEfSe	SW	5.26185967918784	0.037529936555038	0.037529936555038	*
RS - RSW - RW - S - SW - W	k__Eukaryota|p__TSAR|c__Rhizaria|o__Cercozoa|f__Filosa-Imbricatea|g__Thaumatomonadida	LEfSe	SW	4.37515199997114	0.0494381884242285	0.0494381884242285	*
RS - RSW - RW - S - SW - W	k__Eukaryota|p__TSAR|c__Rhizaria|o__Cercozoa|f__Filosa-Imbricatea|g__Thaumatomonadida|s__Thaumatomonadidae	LEfSe	SW	4.37515199997114	0.0494381884242285	0.0494381884242285	*
RS - RSW - RW - S - SW - W	k__Eukaryota|p__Obazoa|c__Opisthokonta|o__Metazoa|f__Arthropoda|g__Crustacea|s__Maxillopoda	LEfSe	SW	3.96421979155477	0.00482614780553828	0.00482614780553828	**
RS - RSW - RW - S - SW - W	k__Eukaryota|p__Archaeplastida|c__Rhodophyta	LEfSe	RS	3.79293353579574	0.0170830821854391	0.0170830821854391	*
RS - RSW - RW - S - SW - W	k__Eukaryota|p__Archaeplastida|c__Rhodophyta|o__Rhodophyta_X	LEfSe	RS	3.79293353579574	0.0170830821854391	0.0170830821854391	*
RS - RSW - RW - S - SW - W	k__Eukaryota|p__Archaeplastida|c__Rhodophyta|o__Rhodophyta_X|f__Bangiophyceae	LEfSe	RS	3.79293353579574	0.0170830821854391	0.0170830821854391	*
RS - RSW - RW - S - SW - W	k__Eukaryota|p__Archaeplastida|c__Rhodophyta|o__Rhodophyta_X|f__Bangiophyceae|g__Cyanidiales	LEfSe	RS	3.79293353579574	0.0170830821854391	0.0170830821854391	*
RS - RSW - RW - S - SW - W	k__Eukaryota|p__Archaeplastida|c__Rhodophyta|o__Rhodophyta_X|f__Bangiophyceae|g__Cyanidiales|s__Cyanidiales_X	LEfSe	RS	3.79293353579574	0.0170830821854391	0.0170830821854391	*
RS - RSW - RW - S - SW - W	k__Eukaryota|p__TSAR|c__Stramenopiles|o__Gyrista|f__Chrysophyceae|g__Ochromonadales|s__Ochromonadales_clade-XIII	LEfSe	RW	3.72954241062633	0.030786828821758	0.030786828821758	*
RS - RSW - RW - S - SW - W	k__Eukaryota|p__Haptista|c__Centroplasthelida|o__Centroplasthelida_X|f__Pterocystida|g__Pterista|s__Heterophryidae	LEfSe	RW	3.6643838394027	0.0262385626803113	0.0262385626803113	*
RS - RSW - RW - S - SW - W	k__Eukaryota|p__TSAR|c__Stramenopiles|o__NA	LEfSe	RW	3.23491084491278	0.0190776608455012	0.0190776608455012	*
RS - RSW - RW - S - SW - W	k__Eukaryota|p__TSAR|c__Stramenopiles|o__NA|f__NA	LEfSe	RW	3.23491084491278	0.0190776608455012	0.0190776608455012	*
RS - RSW - RW - S - SW - W	k__Eukaryota|p__TSAR|c__Stramenopiles|o__NA|f__NA|g__NA	LEfSe	RW	3.23491084491278	0.0190776608455012	0.0190776608455012	*
RS - RSW - RW - S - SW - W	k__Eukaryota|p__TSAR|c__Stramenopiles|o__NA|f__NA|g__NA|s__NA	LEfSe	RW	3.23491084491278	0.0190776608455012	0.0190776608455012	*
RS - RSW - RW - S - SW - W	k__Eukaryota|p__Amoebozoa|c__Evosea|o__Evosea_X|f__Variosea|g__Flamellidae	LEfSe	RW	3.12949961731944	0.0268462191248298	0.0268462191248298	*
RS - RSW - RW - S - SW - W	k__Eukaryota|p__Amoebozoa|c__Evosea|o__Evosea_X|f__Variosea|g__Flamellidae|s__Flamella-lineage	LEfSe	RW	3.02948028701194	0.0498082013780818	0.0498082013780818	*
